# Supplementary material for: The genus Alpioniscus Racovitza, 1908 in Sardinia: taxonomy and natural history (Isopoda, Oniscidea, Trichoniscidae)
Source: Zookeys. 2018 Dec 3;(801):229–63. doi: 10.3897/zookeys.801.24102 (PMC6288260; doi:10.3897/zookeys.801.24102)
Supplement: XML Treatment for Alpioniscus fragilis [file zookeys.801.24102-treatment1.xml]

<!DOCTYPE tp:taxon-treatment
  PUBLIC "-//TaxonX//DTD Taxonomic Treatment Publishing DTD v0 20100105//EN" "tax-treatment-NSO.dtd">
<tp:taxon-treatment xmlns:tp="http://www.plazi.org/taxpub"><tp:treatment-meta><kwd-group><label>Taxon classification</label><kwd><named-content xmlns:xlink="http://www.w3.org/1999/xlink" content-type="kingdom">Animalia</named-content></kwd><kwd><named-content xmlns:xlink="http://www.w3.org/1999/xlink" content-type="order">Isopoda</named-content></kwd><kwd><named-content xmlns:xlink="http://www.w3.org/1999/xlink" content-type="family">Trichoniscidae</named-content></kwd></kwd-group><mixed-citation publication-type="journal"><person-group><name><surname>Taiti</surname><given-names>Stefano</given-names></name><name><surname>Argano</surname><given-names>Roberto</given-names></name><name><surname>Marcia</surname><given-names>Paolo</given-names></name><name><surname>Scarpa</surname><given-names>Fabio</given-names></name><name><surname>Sanna</surname><given-names>Daria</given-names></name><name><surname>Casu</surname><given-names>Marco</given-names></name></person-group><article-title>The genus <italic><tp:taxon-name><tp:taxon-name-part taxon-name-part-type="genus" reg="Alpioniscus">Alpioniscus</tp:taxon-name-part></tp:taxon-name></italic> Racovitza, 1908 in Sardinia: taxonomy and natural history (<tp:taxon-name><tp:taxon-name-part taxon-name-part-type="order">Isopoda</tp:taxon-name-part></tp:taxon-name>, <tp:taxon-name><tp:taxon-name-part taxon-name-part-type="suborder">Oniscidea</tp:taxon-name-part></tp:taxon-name>, <tp:taxon-name><tp:taxon-name-part taxon-name-part-type="family">Trichoniscidae</tp:taxon-name-part></tp:taxon-name>)</article-title><source>Zookeys</source><day>3</day><month>12</month><year>2018</year><volume>2018</volume><issue>801</issue><fpage>229</fpage><lpage>263</lpage><pub-id pub-id-type="doi">10.3897/zookeys.801.24102</pub-id></mixed-citation></tp:treatment-meta><tp:nomenclature><tp:taxon-name>
                <tp:taxon-name-part taxon-name-part-type="genus" reg="Alpioniscus">Alpioniscus</tp:taxon-name-part>
                <tp:taxon-name-part taxon-name-part-type="species" reg="fragilis">fragilis</tp:taxon-name-part>
              </tp:taxon-name><tp:taxon-authority>(Budde-Lund, 1909)</tp:taxon-authority><xref ref-type="fig" rid="F1">Figs 1</xref><xref ref-type="fig" rid="F2">, 2</xref><xref ref-type="fig" rid="F3">, 3</xref><xref ref-type="fig" rid="F4">, 4</xref><xref ref-type="fig" rid="F18">, 18</xref><xref ref-type="fig" rid="F19">, 19</xref><tp:nomenclature-citation-list><tp:nomenclature-citation><tp:taxon-name>
                    <tp:taxon-name-part taxon-name-part-type="genus" reg="Alpioniscus">Alpioniscus</tp:taxon-name-part>
                    <tp:taxon-name-part taxon-name-part-type="species" reg="fragilis">fragilis</tp:taxon-name-part>
                  </tp:taxon-name><comment>; <xref ref-type="bibr" rid="B31">Taiti and Argano 2011</xref>: 166 (for previous records and references; nec Grotta del Caprone Tyson, p. 167).</comment></tp:nomenclature-citation></tp:nomenclature-citation-list></tp:nomenclature><tp:treatment-sec sec-type="material" id="SECID0EOOAE"><title>Material examined.</title><p><bold>Prov. Nuoro</bold>: 5 ♂♂, 16 ♀♀, 1 juv. (<abbrev xmlns:xlink="http://www.w3.org/1999/xlink" content-type="institution" xlink:title="Museo di Storia Naturale dell’Università di Firenze, Sezione di Zoologia “La Specola”, Florence, Italy" id="ABBRID0EWOAE" xlink:type="simple">MZUF</abbrev> 9770), Grotta del Bue Marino, <abbrev xmlns:xlink="http://www.w3.org/1999/xlink" xlink:title="Cadastral number" id="ABBRID0E2OAE" xlink:type="simple">c.n</abbrev>. 12 Sa/NU, <named-content xmlns:xlink="http://www.w3.org/1999/xlink" content-type="dwc:verbatimCoordinates" xlink:type="simple"><named-content content-type="geo-json" specific-use="{&#34;type&#34;:&#34;Point&#34;,&#34;coordinates&#34;:[9.623556,40.248811]}" id="NCID0ECPAE" xlink:type="simple">40°14'55.72"N, 9°37'24.80"E</named-content></named-content>, Cala Gonone, Dorgali, on cave walls, 25.IV.2012, leg. S. Taiti, P. Dore and S. Dessena; 1 ♂, 4 ♀♀ (<abbrev xmlns:xlink="http://www.w3.org/1999/xlink" content-type="institution" xlink:title="Museo di Storia Naturale dell’Università di Firenze, Sezione di Zoologia “La Specola”, Florence, Italy" id="ABBRID0EHPAE" xlink:type="simple">MZUF</abbrev> 9826), same locality, date and collectors, under submerged stones; 1 ♀ (<abbrev xmlns:xlink="http://www.w3.org/1999/xlink" content-type="institution" xlink:title="Museo di Storia Naturale dell’Università di Firenze, Sezione di Zoologia “La Specola”, Florence, Italy" id="ABBRID0EMPAE" xlink:type="simple">MZUF</abbrev> 9774), Grotta Pisanu or Gurennoro, <abbrev xmlns:xlink="http://www.w3.org/1999/xlink" xlink:title="Cadastral number" id="ABBRID0ERPAE" xlink:type="simple">c.n</abbrev>. 215 Sa/NU, <named-content xmlns:xlink="http://www.w3.org/1999/xlink" content-type="dwc:verbatimCoordinates" xlink:type="simple"><named-content content-type="geo-json" specific-use="{&#34;type&#34;:&#34;Point&#34;,&#34;coordinates&#34;:[9.551472,40.299000]}" id="NCID0EYPAE" xlink:type="simple">40°17'56.40"N, 9°33'05.30"E</named-content></named-content>, 142 m, Gurennoro, Dorgali, 17.III.2014, leg. P. Magrini; 2 ♂♂, 1 ♀, 15 juvs (<abbrev xmlns:xlink="http://www.w3.org/1999/xlink" content-type="institution" xlink:title="Museo di Storia Naturale dell’Università di Firenze, Sezione di Zoologia “La Specola”, Florence, Italy" id="ABBRID0E4PAE" xlink:type="simple">MZUF</abbrev> 9777), Grotta Elighes Artas, <abbrev xmlns:xlink="http://www.w3.org/1999/xlink" xlink:title="Cadastral number" id="ABBRID0ECQAE" xlink:type="simple">c.n</abbrev>. 907 Sa/NU, <named-content xmlns:xlink="http://www.w3.org/1999/xlink" content-type="dwc:verbatimCoordinates" xlink:type="simple"><named-content content-type="geo-json" specific-use="{&#34;type&#34;:&#34;Point&#34;,&#34;coordinates&#34;:[9.480500,40.238972]}" id="NCID0EJQAE" xlink:type="simple">40°14'20.3"N, 9°28'49.8"E</named-content></named-content>, 360 m, Oliena, 25.IV.2013, leg. P. Marcia and S. Taiti; 1 ♂, 2 juvs (<abbrev xmlns:xlink="http://www.w3.org/1999/xlink" content-type="institution" xlink:title="Museo di Storia Naturale dell’Università di Firenze, Sezione di Zoologia “La Specola”, Florence, Italy" id="ABBRID0EOQAE" xlink:type="simple">MZUF</abbrev> 9778), same locality, 15.I.2012, leg. P. Marcia; 1 ♂, 2 ♀♀, 3 juvs (<abbrev xmlns:xlink="http://www.w3.org/1999/xlink" content-type="institution" xlink:title="Museo di Storia Naturale dell’Università di Firenze, Sezione di Zoologia “La Specola”, Florence, Italy" id="ABBRID0ETQAE" xlink:type="simple">MZUF</abbrev> 9779), same locality, 25.XII.2012, leg. G. Mulas; 2 ♂♂, 4 ♀♀, 2 juvs (<abbrev xmlns:xlink="http://www.w3.org/1999/xlink" content-type="institution" xlink:title="Museo di Storia Naturale dell’Università di Firenze, Sezione di Zoologia “La Specola”, Florence, Italy" id="ABBRID0EYQAE" xlink:type="simple">MZUF</abbrev> 9780), Grotta Su Bentu, <abbrev xmlns:xlink="http://www.w3.org/1999/xlink" xlink:title="Cadastral number" id="ABBRID0E4QAE" xlink:type="simple">c.n</abbrev>. 105 Sa/NU, <named-content xmlns:xlink="http://www.w3.org/1999/xlink" content-type="dwc:verbatimCoordinates" xlink:type="simple"><named-content content-type="geo-json" specific-use="{&#34;type&#34;:&#34;Point&#34;,&#34;coordinates&#34;:[9.485144,40.255064]}" id="NCID0EERAE" xlink:type="simple">40°15'18.23"N, 9°29'6.52"E</named-content></named-content>, Lanaittu, Oliena, 3.XII.2011, leg. P. Marcia; 5 ♂♂, 3 ♀♀ (<abbrev xmlns:xlink="http://www.w3.org/1999/xlink" content-type="institution" xlink:title="Museo di Storia Naturale dell’Università di Firenze, Sezione di Zoologia “La Specola”, Florence, Italy" id="ABBRID0EJRAE" xlink:type="simple">MZUF</abbrev> 9781), same locality, 6.I.2013, leg. P. Marcia; 2 ♀♀, 1 juv. (<abbrev xmlns:xlink="http://www.w3.org/1999/xlink" content-type="institution" xlink:title="Museo di Storia Naturale dell’Università di Firenze, Sezione di Zoologia “La Specola”, Florence, Italy" id="ABBRID0EORAE" xlink:type="simple">MZUF</abbrev> 9782), same locality 11-14.IX.2012, leg. P. Marcia and Astronauts; 1 ♂, 2 ♀♀ (<abbrev xmlns:xlink="http://www.w3.org/1999/xlink" content-type="institution" xlink:title="Museo di Storia Naturale dell’Università di Firenze, Sezione di Zoologia “La Specola”, Florence, Italy" id="ABBRID0ETRAE" xlink:type="simple">MZUF</abbrev> 9783), same locality, 4.XII.2011, leg. P. Marcia; 4 ♂♂, 6 ♀♀, 9 juvs (<abbrev xmlns:xlink="http://www.w3.org/1999/xlink" content-type="institution" xlink:title="Museo di Storia Naturale dell’Università di Firenze, Sezione di Zoologia “La Specola”, Florence, Italy" id="ABBRID0EYRAE" xlink:type="simple">MZUF</abbrev> 9784), Grotta S’Istampu de Sas Ballas, <abbrev xmlns:xlink="http://www.w3.org/1999/xlink" xlink:title="Cadastral number" id="ABBRID0E4RAE" xlink:type="simple">c.n</abbrev>. 106 Sa/NU, <named-content xmlns:xlink="http://www.w3.org/1999/xlink" content-type="dwc:verbatimCoordinates" xlink:type="simple"><named-content content-type="geo-json" specific-use="{&#34;type&#34;:&#34;Point&#34;,&#34;coordinates&#34;:[9.487144,40.255783]}" id="NCID0EESAE" xlink:type="simple">40°15'20.82"N, 9°29'13.72"E</named-content></named-content>, Oliena, 30.XII.2012, leg. P. Marcia; 4 ♀♀ (<abbrev xmlns:xlink="http://www.w3.org/1999/xlink" content-type="institution" xlink:title="Museo di Storia Naturale dell’Università di Firenze, Sezione di Zoologia “La Specola”, Florence, Italy" id="ABBRID0EJSAE" xlink:type="simple">MZUF</abbrev> 9785), Grotta sa Seneppida, <abbrev xmlns:xlink="http://www.w3.org/1999/xlink" xlink:title="No cadastral number" id="ABBRID0EOSAE" xlink:type="simple">n.c.n</abbrev>., sa Seneppida, Orgosolo, 13.I.2013, leg. E. Dallocchio; 4 ♂♂, 8 ♀♀, 6 juvs (<abbrev xmlns:xlink="http://www.w3.org/1999/xlink" content-type="institution" xlink:title="Museo di Storia Naturale dell’Università di Firenze, Sezione di Zoologia “La Specola”, Florence, Italy" id="ABBRID0ESSAE" xlink:type="simple">MZUF</abbrev> 9823), Voragine di Tiscali, <abbrev xmlns:xlink="http://www.w3.org/1999/xlink" xlink:title="Cadastral number" id="ABBRID0EXSAE" xlink:type="simple">c.n</abbrev>. 88 Sa/NU, <named-content xmlns:xlink="http://www.w3.org/1999/xlink" content-type="dwc:verbatimCoordinates" xlink:type="simple"><named-content content-type="geo-json" specific-use="{&#34;type&#34;:&#34;Point&#34;,&#34;coordinates&#34;:[9.485144,40.236731]}" id="NCID0E5SAE" xlink:type="simple">40°14'12.23"N, 9°29'6.52"E</named-content></named-content>, Oliena, 23.X.2011, leg. P. Marcia. <bold>Prov. Ogliastra</bold>: 2 ♀♀ (<abbrev xmlns:xlink="http://www.w3.org/1999/xlink" content-type="institution" xlink:title="Museo di Storia Naturale dell’Università di Firenze, Sezione di Zoologia “La Specola”, Florence, Italy" id="ABBRID0EFTAE" xlink:type="simple">MZUF</abbrev> 9772), Grotta Lovettecannas, <abbrev xmlns:xlink="http://www.w3.org/1999/xlink" xlink:title="Cadastral number" id="ABBRID0EKTAE" xlink:type="simple">c.n</abbrev>. 2642 Sa/OG, <named-content xmlns:xlink="http://www.w3.org/1999/xlink" content-type="dwc:verbatimCoordinates" xlink:type="simple"><named-content content-type="geo-json" specific-use="{&#34;type&#34;:&#34;Point&#34;,&#34;coordinates&#34;:[9.576486,40.142700]}" id="NCID0ERTAE" xlink:type="simple">40°08'33.72"N, 9°34'35.35"E</named-content></named-content>, Baunei, 1.IV.2013, leg. P. Marcia; 1 ♂, 1 ♀ (<abbrev xmlns:xlink="http://www.w3.org/1999/xlink" content-type="institution" xlink:title="Museo di Storia Naturale dell’Università di Firenze, Sezione di Zoologia “La Specola”, Florence, Italy" id="ABBRID0EWTAE" xlink:type="simple">MZUF</abbrev> 9773), Grotta di Baccherutta, <abbrev xmlns:xlink="http://www.w3.org/1999/xlink" xlink:title="Cadastral number" id="ABBRID0E2TAE" xlink:type="simple">c.n</abbrev>. 1008 Sa/OG, <named-content xmlns:xlink="http://www.w3.org/1999/xlink" content-type="dwc:verbatimCoordinates" xlink:type="simple"><named-content content-type="geo-json" specific-use="{&#34;type&#34;:&#34;Point&#34;,&#34;coordinates&#34;:[9.626261,40.068117]}" id="NCID0ECUAE" xlink:type="simple">40°04'5.22"N, 9°37'34.54"E</named-content></named-content>, Baunei, 14.III.2009, leg. C. Onnis and N. Ibba; 1 ♂ (<abbrev xmlns:xlink="http://www.w3.org/1999/xlink" content-type="institution" xlink:title="Museo di Storia Naturale dell’Università di Firenze, Sezione di Zoologia “La Specola”, Florence, Italy" id="ABBRID0EHUAE" xlink:type="simple">MZUF</abbrev> 9786), Grotta Piggios de Jana, <abbrev xmlns:xlink="http://www.w3.org/1999/xlink" xlink:title="No cadastral number" id="ABBRID0EMUAE" xlink:type="simple">n.c.n</abbrev>., Tauledda, Codula del Flumineddu, Urzulei, 28.X.2012, leg. C. Corongiu; 1 ♂ (<abbrev xmlns:xlink="http://www.w3.org/1999/xlink" content-type="institution" xlink:title="Museo di Storia Naturale dell’Università di Firenze, Sezione di Zoologia “La Specola”, Florence, Italy" id="ABBRID0EQUAE" xlink:type="simple">MZUF</abbrev> 9787), Grotta Sa rutta e Mannaresuru, <abbrev xmlns:xlink="http://www.w3.org/1999/xlink" xlink:title="Cadastral number" id="ABBRID0EVUAE" xlink:type="simple">c.n</abbrev>. 2267 Sa/OG, <named-content xmlns:xlink="http://www.w3.org/1999/xlink" content-type="dwc:verbatimCoordinates" xlink:type="simple"><named-content content-type="geo-json" specific-use="{&#34;type&#34;:&#34;Point&#34;,&#34;coordinates&#34;:[9.447219,40.129067]}" id="NCID0E3UAE" xlink:type="simple">40°07'44.64"N, 9°26'49.99"E</named-content></named-content>, Urzulei, 15.VII.2012, leg. P. Marcia; 4 ♂♂, 14 ♀♀ (<abbrev xmlns:xlink="http://www.w3.org/1999/xlink" content-type="institution" xlink:title="Museo di Storia Naturale dell’Università di Firenze, Sezione di Zoologia “La Specola”, Florence, Italy" id="ABBRID0EBVAE" xlink:type="simple">MZUF</abbrev> 9788), same locality, 7.X.2012, leg. P. Marcia; many ♂♂ and ♀♀ (<abbrev xmlns:xlink="http://www.w3.org/1999/xlink" content-type="institution" xlink:title="Museo di Storia Naturale dell’Università di Firenze, Sezione di Zoologia “La Specola”, Florence, Italy" id="ABBRID0EGVAE" xlink:type="simple">MZUF</abbrev> 9789), Grotta Sa Rutta ‘e s’Edera, <abbrev xmlns:xlink="http://www.w3.org/1999/xlink" xlink:title="Cadastral number" id="ABBRID0ELVAE" xlink:type="simple">c.n</abbrev>. 588 Sa/OG, <named-content xmlns:xlink="http://www.w3.org/1999/xlink" content-type="dwc:verbatimCoordinates" xlink:type="simple"><named-content content-type="geo-json" specific-use="{&#34;type&#34;:&#34;Point&#34;,&#34;coordinates&#34;:[9.456250,40.097583]}" id="NCID0ESVAE" xlink:type="simple">40°05'51.3"N, 9°27'22.5"E</named-content></named-content>, 950 m, Fennau, Urzulei, 23.IV.2012, leg. R. Argano and S. Taiti; 1 ♂, 6 ♀♀, 5 juvs (<abbrev xmlns:xlink="http://www.w3.org/1999/xlink" content-type="institution" xlink:title="Museo di Storia Naturale dell’Università di Firenze, Sezione di Zoologia “La Specola”, Florence, Italy" id="ABBRID0EXVAE" xlink:type="simple">MZUF</abbrev> 9790), Grotta Su Palu, <abbrev xmlns:xlink="http://www.w3.org/1999/xlink" xlink:title="Cadastral number" id="ABBRID0E3VAE" xlink:type="simple">c.n</abbrev>. 1988 Sa/OG, <named-content xmlns:xlink="http://www.w3.org/1999/xlink" content-type="dwc:verbatimCoordinates" xlink:type="simple"><named-content content-type="geo-json" specific-use="{&#34;type&#34;:&#34;Point&#34;,&#34;coordinates&#34;:[9.564036,40.177286]}" id="NCID0EDWAE" xlink:type="simple">40°10'38.23"N, 9°33'50.53"E</named-content></named-content>, 185 m, Codula Ilune, Urzulei, 8.XII.2012, leg. P. Marcia; 1 ♀ (<abbrev xmlns:xlink="http://www.w3.org/1999/xlink" content-type="institution" xlink:title="Museo di Storia Naturale dell’Università di Firenze, Sezione di Zoologia “La Specola”, Florence, Italy" id="ABBRID0EIWAE" xlink:type="simple">MZUF</abbrev> 9775), Grotta Su Molente, <abbrev xmlns:xlink="http://www.w3.org/1999/xlink" xlink:title="Cadastral number" id="ABBRID0ENWAE" xlink:type="simple">c.n</abbrev>. 966 Sa/OG, <named-content xmlns:xlink="http://www.w3.org/1999/xlink" content-type="dwc:verbatimCoordinates" xlink:type="simple"><named-content content-type="geo-json" specific-use="{&#34;type&#34;:&#34;Point&#34;,&#34;coordinates&#34;:[9.603042,40.216917]}" id="NCID0EUWAE" xlink:type="simple">40°13'00.90"N, 9°36'10.95"E</named-content></named-content>, Codula Ilune, Dorgali, 9.XI.2013, leg. M. Marrosu; 1 ♀ (<abbrev xmlns:xlink="http://www.w3.org/1999/xlink" content-type="institution" xlink:title="Museo di Storia Naturale dell’Università di Firenze, Sezione di Zoologia “La Specola”, Florence, Italy" id="ABBRID0EZWAE" xlink:type="simple">MZUF</abbrev> 9807), same locality, 10.XI.2013, leg. E. Seddone; 4 ♂♂, 7 ♀♀ (<abbrev xmlns:xlink="http://www.w3.org/1999/xlink" content-type="institution" xlink:title="Museo di Storia Naturale dell’Università di Firenze, Sezione di Zoologia “La Specola”, Florence, Italy" id="ABBRID0E5WAE" xlink:type="simple">MZUF</abbrev> 9771), Grotta Sos Cicinderos, <abbrev xmlns:xlink="http://www.w3.org/1999/xlink" xlink:title="No cadastral number" id="ABBRID0EDXAE" xlink:type="simple">n.c.n</abbrev>., Baunei, 7.VII.2013, leg. C. Onnis and M. Papacoda; 1 ♀ (<abbrev xmlns:xlink="http://www.w3.org/1999/xlink" content-type="institution" xlink:title="Museo di Storia Naturale dell’Università di Firenze, Sezione di Zoologia “La Specola”, Florence, Italy" id="ABBRID0EHXAE" xlink:type="simple">MZUF</abbrev> 9791), Voragine Tesulali, <abbrev xmlns:xlink="http://www.w3.org/1999/xlink" xlink:title="Cadastral number" id="ABBRID0EMXAE" xlink:type="simple">c.n</abbrev>. 2681 Sa/OG, <named-content xmlns:xlink="http://www.w3.org/1999/xlink" content-type="dwc:verbatimCoordinates" xlink:type="simple"><named-content content-type="geo-json" specific-use="{&#34;type&#34;:&#34;Point&#34;,&#34;coordinates&#34;:[9.580783,40.128372]}" id="NCID0ETXAE" xlink:type="simple">40°07'42.14"N, 9°34'50.82"E</named-content></named-content>, Baunei, 26.II.2012, leg. C. Onnis; 7 ♂♂, 19 ♀♀ (<abbrev xmlns:xlink="http://www.w3.org/1999/xlink" content-type="institution" xlink:title="Museo di Storia Naturale dell’Università di Firenze, Sezione di Zoologia “La Specola”, Florence, Italy" id="ABBRID0EYXAE" xlink:type="simple">MZUF</abbrev> 9792), same locality, 10.II.2013, leg. C. Onnis; 1 ♂, 1 juv. (<abbrev xmlns:xlink="http://www.w3.org/1999/xlink" content-type="institution" xlink:title="Museo di Storia Naturale dell’Università di Firenze, Sezione di Zoologia “La Specola”, Florence, Italy" id="ABBRID0E4XAE" xlink:type="simple">MZUF</abbrev> 9793), Grotta Su Tufu de Mangalistru, <abbrev xmlns:xlink="http://www.w3.org/1999/xlink" xlink:title="Cadastral number" id="ABBRID0ECYAE" xlink:type="simple">c.n</abbrev>. 422 Sa/OG, <named-content xmlns:xlink="http://www.w3.org/1999/xlink" content-type="dwc:verbatimCoordinates" xlink:type="simple"><named-content content-type="geo-json" specific-use="{&#34;type&#34;:&#34;Point&#34;,&#34;coordinates&#34;:[9.652508,40.104800]}" id="NCID0EJYAE" xlink:type="simple">40°06'17.28"N, 9°39'09.03"E</named-content></named-content>, Baunei, 25.III.2012, leg. C. Corongiu; 1 ♀ (<abbrev xmlns:xlink="http://www.w3.org/1999/xlink" content-type="institution" xlink:title="Museo di Storia Naturale dell’Università di Firenze, Sezione di Zoologia “La Specola”, Florence, Italy" id="ABBRID0EOYAE" xlink:type="simple">MZUF</abbrev> 9794), Grutta ’e S’Arena, <abbrev xmlns:xlink="http://www.w3.org/1999/xlink" xlink:title="Cadastral number" id="ABBRID0ETYAE" xlink:type="simple">c.n</abbrev>. 673 Sa/OG, <named-content xmlns:xlink="http://www.w3.org/1999/xlink" content-type="dwc:verbatimCoordinates" xlink:type="simple"><named-content content-type="geo-json" specific-use="{&#34;type&#34;:&#34;Point&#34;,&#34;coordinates&#34;:[9.462342,39.851192]}" id="NCID0E1YAE" xlink:type="simple">39°51'04.29"N, 9°27'44.43"E</named-content></named-content>, Taquisara, 22.V.2013, leg. C. Onnis and P. Marcia; 1 ♂, 1 ♀ (<abbrev xmlns:xlink="http://www.w3.org/1999/xlink" content-type="institution" xlink:title="Museo di Storia Naturale dell’Università di Firenze, Sezione di Zoologia “La Specola”, Florence, Italy" id="ABBRID0E6YAE" xlink:type="simple">MZUF</abbrev> 9798), same locality, 15.IX.2013, leg. C. Onnis and J. Costantino; 4 ♂♂, 5 ♀♀ (<abbrev xmlns:xlink="http://www.w3.org/1999/xlink" content-type="institution" xlink:title="Museo di Storia Naturale dell’Università di Firenze, Sezione di Zoologia “La Specola”, Florence, Italy" id="ABBRID0EEZAE" xlink:type="simple">MZUF</abbrev> 9795), Grotta Istirzili, <abbrev xmlns:xlink="http://www.w3.org/1999/xlink" xlink:title="Cadastral number" id="ABBRID0EJZAE" xlink:type="simple">c.n</abbrev>. 50 Sa/NU, <named-content xmlns:xlink="http://www.w3.org/1999/xlink" content-type="dwc:verbatimCoordinates" xlink:type="simple"><named-content content-type="geo-json" specific-use="{&#34;type&#34;:&#34;Point&#34;,&#34;coordinates&#34;:[9.620389,40.080417]}" id="NCID0EQZAE" xlink:type="simple">40°04'49.50"N, 9°37'13.40"E</named-content></named-content>, II..2013, leg. C. Onnis; 4 ♂♂, 7 ♀♀, 2 juvs (<abbrev xmlns:xlink="http://www.w3.org/1999/xlink" content-type="institution" xlink:title="Museo di Storia Naturale dell’Università di Firenze, Sezione di Zoologia “La Specola”, Florence, Italy" id="ABBRID0EVZAE" xlink:type="simple">MZUF</abbrev> 9796), same locality, 12.V.2013, leg. C. Onnis; 3 ♂♂, 8 ♀♀ (<abbrev xmlns:xlink="http://www.w3.org/1999/xlink" content-type="institution" xlink:title="Museo di Storia Naturale dell’Università di Firenze, Sezione di Zoologia “La Specola”, Florence, Italy" id="ABBRID0E1ZAE" xlink:type="simple">MZUF</abbrev> 9797), Grotta S’erriu Mortu, <abbrev xmlns:xlink="http://www.w3.org/1999/xlink" xlink:title="No cadastral number" id="ABBRID0E6ZAE" xlink:type="simple">n.c.n</abbrev>., Punta Giradili, Baunei, 7.VII.2013, leg. C. Onnis and M. Papacoda; 1 ♀ (<abbrev xmlns:xlink="http://www.w3.org/1999/xlink" content-type="institution" xlink:title="Museo di Storia Naturale dell’Università di Firenze, Sezione di Zoologia “La Specola”, Florence, Italy" id="ABBRID0ED1AE" xlink:type="simple">MZUF</abbrev> 9799), Sa Grutta de su Coloru, <abbrev xmlns:xlink="http://www.w3.org/1999/xlink" xlink:title="Cadastral number" id="ABBRID0EI1AE" xlink:type="simple">c.n</abbrev>. 670 Sa/OG, <named-content xmlns:xlink="http://www.w3.org/1999/xlink" content-type="dwc:verbatimCoordinates" xlink:type="simple"><named-content content-type="geo-json" specific-use="{&#34;type&#34;:&#34;Point&#34;,&#34;coordinates&#34;:[9.459633,39.848389]}" id="NCID0EP1AE" xlink:type="simple">39°50'54.20"N, 9°27'34.68"E</named-content></named-content>, Gairo Taquisara, 15.IX.2013, leg. C. Onnis and J. Costantino; 1 ♀ (<abbrev xmlns:xlink="http://www.w3.org/1999/xlink" content-type="institution" xlink:title="Museo di Storia Naturale dell’Università di Firenze, Sezione di Zoologia “La Specola”, Florence, Italy" id="ABBRID0EU1AE" xlink:type="simple">MZUF</abbrev> 9801), same locality, 21.VIII.2013, leg. C. Onnis; 2 ♂♂, 21 ♀♀ (<abbrev xmlns:xlink="http://www.w3.org/1999/xlink" content-type="institution" xlink:title="Museo di Storia Naturale dell’Università di Firenze, Sezione di Zoologia “La Specola”, Florence, Italy" id="ABBRID0EZ1AE" xlink:type="simple">MZUF</abbrev> 9800), Lequarci or Lecorci Falls, Santa Barbara, Ulassai, <named-content xmlns:xlink="http://www.w3.org/1999/xlink" content-type="dwc:verbatimCoordinates" xlink:type="simple"><named-content content-type="geo-json" specific-use="{&#34;type&#34;:&#34;Point&#34;,&#34;coordinates&#34;:[9.453222,39.791444]}" id="NCID0EB2AE" xlink:type="simple">39°47'29.2"N, 9°27'11.6"E</named-content></named-content> (<abbrev xmlns:xlink="http://www.w3.org/1999/xlink" xlink:title="World Geodetic System 1984" id="ABBRID0EG2AE" xlink:type="simple">WGS84</abbrev>), 560 m, under big stones outside cave, 28.III.2016, leg. R. Argano and S. Taiti. <bold>Prov. Cagliari</bold>: 1 ♂, 1 ♀, 2 juvs (<abbrev xmlns:xlink="http://www.w3.org/1999/xlink" content-type="institution" xlink:title="Museo di Storia Naturale dell’Università di Firenze, Sezione di Zoologia “La Specola”, Florence, Italy" id="ABBRID0EM2AE" xlink:type="simple">MZUF</abbrev> 9824), Grotta Gospuru, <abbrev xmlns:xlink="http://www.w3.org/1999/xlink" xlink:title="Cadastral number" id="ABBRID0ER2AE" xlink:type="simple">c.n</abbrev>. 148 Sa/CA, <named-content xmlns:xlink="http://www.w3.org/1999/xlink" content-type="dwc:verbatimCoordinates" xlink:type="simple"><named-content content-type="geo-json" specific-use="{&#34;type&#34;:&#34;Point&#34;,&#34;coordinates&#34;:[9.437003,39.530086]}" id="NCID0EY2AE" xlink:type="simple">39°31'48.31"N, 9°26'13.21"E</named-content></named-content>, 100 m, Baccu Gospuru, Armungia, IV.2012, leg. C. Onnis; 1 ♀, 2 juvs (<abbrev xmlns:xlink="http://www.w3.org/1999/xlink" content-type="institution" xlink:title="Museo di Storia Naturale dell’Università di Firenze, Sezione di Zoologia “La Specola”, Florence, Italy" id="ABBRID0E42AE" xlink:type="simple">MZUF</abbrev> 9776), Grotta Su Pittiolu de Gospuru, <abbrev xmlns:xlink="http://www.w3.org/1999/xlink" xlink:title="Cadastral number" id="ABBRID0EC3AE" xlink:type="simple">c.n</abbrev>. 1865 Sa/CA, <named-content xmlns:xlink="http://www.w3.org/1999/xlink" content-type="dwc:verbatimCoordinates" xlink:type="simple"><named-content content-type="geo-json" specific-use="{&#34;type&#34;:&#34;Point&#34;,&#34;coordinates&#34;:[9.434558,39.533236]}" id="NCID0EJ3AE" xlink:type="simple">39°31'59.65"N, 9°26'04.41"E</named-content></named-content>, 125 m, Baccu Gospuru, Armungia, 5.X.2008, leg. C. Onnis and N. Ibba; 2 ♂♂, 2 ♀♀ (<abbrev xmlns:xlink="http://www.w3.org/1999/xlink" content-type="institution" xlink:title="Museo di Storia Naturale dell’Università di Firenze, Sezione di Zoologia “La Specola”, Florence, Italy" id="ABBRID0EO3AE" xlink:type="simple">MZUF</abbrev> 9825), same locality, 6.III.2011, leg. P. Marcia; 8 ♂♂, 15 ♀♀, 7 juv. (<abbrev xmlns:xlink="http://www.w3.org/1999/xlink" content-type="institution" xlink:title="Museo di Storia Naturale dell’Università di Firenze, Sezione di Zoologia “La Specola”, Florence, Italy" id="ABBRID0ET3AE" xlink:type="simple">MZUF</abbrev> 9802), Grotta Su Fummu, <abbrev xmlns:xlink="http://www.w3.org/1999/xlink" xlink:title="No cadastral number" id="ABBRID0EY3AE" xlink:type="simple">n.c.n</abbrev>., San Nicolò Gerrei, 1.V.2012, leg. C. Onnis; 1 ♂, 12 ♀♀ (<abbrev xmlns:xlink="http://www.w3.org/1999/xlink" content-type="institution" xlink:title="Museo di Storia Naturale dell’Università di Firenze, Sezione di Zoologia “La Specola”, Florence, Italy" id="ABBRID0E33AE" xlink:type="simple">MZUF</abbrev> 9803), same locality, 17.III.2013, leg. C. Onnis; 2 ♂♂, 5 ♀♀ (<abbrev xmlns:xlink="http://www.w3.org/1999/xlink" content-type="institution" xlink:title="Museo di Storia Naturale dell’Università di Firenze, Sezione di Zoologia “La Specola”, Florence, Italy" id="ABBRID0EB4AE" xlink:type="simple">MZUF</abbrev> 9804), Risorgenza Sa Gisterra, <abbrev xmlns:xlink="http://www.w3.org/1999/xlink" xlink:title="No cadastral number" id="ABBRID0EG4AE" xlink:type="simple">n.c.n</abbrev>., <named-content xmlns:xlink="http://www.w3.org/1999/xlink" content-type="dwc:verbatimCoordinates" xlink:type="simple"><named-content content-type="geo-json" specific-use="{&#34;type&#34;:&#34;Point&#34;,&#34;coordinates&#34;:[9.318111,39.502333]}" id="NCID0EN4AE" xlink:type="simple">39°30'08.4"N, 9°19'05.2"E</named-content></named-content>, San Nicolò Gerrei, IX.2012, leg. C. Onnis; 2 ♀♀ (<abbrev xmlns:xlink="http://www.w3.org/1999/xlink" content-type="institution" xlink:title="Museo di Storia Naturale dell’Università di Firenze, Sezione di Zoologia “La Specola”, Florence, Italy" id="ABBRID0ES4AE" xlink:type="simple">MZUF</abbrev> 9805), same locality, 20.IV.2013, leg. C. Onnis, R. Argano and S. Taiti; 3 ♂♂, 9 ♀♀ (<abbrev xmlns:xlink="http://www.w3.org/1999/xlink" content-type="institution" xlink:title="Museo di Storia Naturale dell’Università di Firenze, Sezione di Zoologia “La Specola”, Florence, Italy" id="ABBRID0EX4AE" xlink:type="simple">MZUF</abbrev> 9806), Sa Rutt’e Scusi, <abbrev xmlns:xlink="http://www.w3.org/1999/xlink" xlink:title="Cadastral number" id="ABBRID0E34AE" xlink:type="simple">c.n</abbrev>. 602 Sa/CA, <named-content xmlns:xlink="http://www.w3.org/1999/xlink" content-type="dwc:verbatimCoordinates" xlink:type="simple"><named-content content-type="geo-json" specific-use="{&#34;type&#34;:&#34;Point&#34;,&#34;coordinates&#34;:[9.405000,39.495056]}" id="NCID0ED5AE" xlink:type="simple">39°29'42.20"N, 9°24'18.00"E</named-content></named-content>, Villasalto, V.2013, leg. C. Onnis.</p></tp:treatment-sec><tp:treatment-sec sec-type="redescription" id="SECID0EI5AE"><title>Redescription.</title><p>Maximum length: ♂, 9 mm; ♀, 14 mm. Colourless body, pleon narrower than pereon (Fig. <xref ref-type="fig" rid="F1">1A</xref>). Dorsal surface distinctly granulated with ovoid scale-setae as in Fig. <xref ref-type="fig" rid="F1">1B</xref>. Many gland pores on lateral margins of pleonites 4 and 5, telson, lateral surface of uropodal protopods, and some scattered pores on dorsal surface of uropodal exopods (Fig. <xref ref-type="fig" rid="F1">1E</xref>). Cephalon (Fig. <xref ref-type="fig" rid="F1">1C, D</xref>) with suprantennal line V-shaped with rounded middle part; antennal lobes quadrangular, obliquely directed outwards with concave dorsal surface. Eyes absent. Posterior margin of pereonite 1 and 2 straight, and of pereonites 3–7 progressively more concave (Fig. <xref ref-type="fig" rid="F1">1A</xref>). Pleonites 3–5 with very short posterior points (Fig. <xref ref-type="fig" rid="F1">1A, E</xref>). Telson (Fig. <xref ref-type="fig" rid="F1">1E</xref>) approx. twice as wide as long; distal part with concave sides and very broadly rounded apex. Antennula (Fig. <xref ref-type="fig" rid="F1">1F</xref>) with second article distinctly shorter than first and third; third article distally enlarged and bearing 12–13 apical aesthetascs. Antenna (Fig. <xref ref-type="fig" rid="F1">1G</xref>) with fifth article as long as flagellum; flagellum of 10–13 articles with four groups of aesthetascs. Mandibles with one free penicil and one short molar penicil in the right (Fig. <xref ref-type="fig" rid="F2">2A</xref>) and three free penicils in the left (Fig. <xref ref-type="fig" rid="F2">2B</xref>). Maxillula (Fig. <xref ref-type="fig" rid="F2">2C</xref>) outer branch with 4 + 7 teeth, apically entire, and one slender setose stalk; inner branch with three long penicils. Maxilla (Fig. <xref ref-type="fig" rid="F2">2D</xref>) with setose and bilobate apex, inner lobe smaller. Maxilliped (Fig. <xref ref-type="fig" rid="F2">2E</xref>) basis with outer margin distally oblique and setose; palp stout, apically with tuft of setae and three tufts of setae on medial margin, basal article with two setae; endite narrow, with two apical stout setae and a large penicil. Pereopods with setose dactylar seta distally bifid (Fig. <xref ref-type="fig" rid="F3">3A</xref>), pereopod 7 with water conducting system on basis, ischium and merus. Uropod (Fig. <xref ref-type="fig" rid="F1">1E</xref>) with endopod distinctly shorter than exopod, endopod inserted proximally to exopod.</p><p><italic>Male</italic>. Pereopod 1–4 (Fig. <xref ref-type="fig" rid="F3">3A</xref>) with carpus and merus bearing numerous short scales on sternal margin. Pereopod 7 (Fig. <xref ref-type="fig" rid="F3">3B</xref>) ischium with straight sternal margin covered with short setae; merus with three lobes proximally. Genital papilla (Fig. <xref ref-type="fig" rid="F3">3C</xref>) with a rounded tip. Pleopod 1 (Fig. <xref ref-type="fig" rid="F3">3C</xref>) exopod triangular with acute apex; endopod enlarged at base, distal part narrow with almost parallel sides and bearing an apical seta. Pleopod 2 (Fig. <xref ref-type="fig" rid="F4">4A</xref>) exopod triangular with convex outer margin and a small apical seta; endopod of two articles, longer than exopod, first article approx. three times longer than second, second article bearing distally rounded lobe and strong seta subapically cleft. Pleopod 3-5 exopods subtriangular with apical seta (Fig. <xref ref-type="fig" rid="F4">4B–D</xref>).</p></tp:treatment-sec><tp:treatment-sec sec-type="distribution" id="SECID0ELBAG"><title>Distribution.</title><p>The species seems to be widely distributed in the central-eastern and south-eastern karstic areas of Sardinia. The species is mainly terrestrial even if it occasionally occurs also in water.</p></tp:treatment-sec><tp:treatment-sec sec-type="remarks" id="SECID0EQBAG"><title>Remarks.</title><p>This species was described by <xref ref-type="bibr" rid="B5">Budde-Lund (1909)</xref> as <tp:taxon-name><tp:taxon-name-part taxon-name-part-type="genus" reg="Titanethes">Titanethes</tp:taxon-name-part> (<tp:taxon-name-part taxon-name-part-type="subgenus" reg="Alpioniscus">Alpioniscus</tp:taxon-name-part>) <tp:taxon-name-part taxon-name-part-type="species" reg="fragilis">fragilis</tp:taxon-name-part></tp:taxon-name> from a Sardinian cave on material collected by Forsyth Major. No name for a specific cave was mentioned. However, considering that Forsyth Major discovered some troglobiotic species of different invertebrates during a digging campaign in caves of the Orosei Gulf, <xref ref-type="bibr" rid="B6">Casale et al. (2009)</xref> suggest that the cave explored by Forsyth Major most likely was the Grotta dell’Arciprete (= Grotta di Toddeitto) or one cave nearby in the same kastic area., e.g., Grotta del Bue Marino. The species is here redescribed on specimens from this last cave.</p><fig id="F1" position="float" orientation="portrait"><label>Figure 1.</label><caption><p><italic><tp:taxon-name><tp:taxon-name-part taxon-name-part-type="genus" reg="Alpioniscus">Alpioniscus</tp:taxon-name-part><tp:taxon-name-part taxon-name-part-type="species" reg="fragilis">fragilis</tp:taxon-name-part></tp:taxon-name></italic> (Budde-Lund, 1909) from Grotta del Bue Marino, ♂: <bold>A</bold> adult specimen, dorsal <bold>B</bold> dorsal scale-seta <bold>C</bold> cephalon, frontal <bold>D</bold> cephalon, dorsal <bold>E</bold> pleonites 3-5, telson and right uropod <bold>F</bold> antennula <bold>G</bold> antenna.</p></caption><graphic xmlns:xlink="http://www.w3.org/1999/xlink" xlink:href="zookeys-801-229-g001.jpg" position="float" orientation="portrait" xlink:type="simple" id="oo_246145.jpg"/></fig><fig id="F2" position="float" orientation="portrait"><label>Figure 2.</label><caption><p><italic><tp:taxon-name><tp:taxon-name-part taxon-name-part-type="genus" reg="Alpioniscus">Alpioniscus</tp:taxon-name-part><tp:taxon-name-part taxon-name-part-type="species" reg="fragilis">fragilis</tp:taxon-name-part></tp:taxon-name></italic> (Budde-Lund, 1909) from Grotta del Bue Marino, ♂: <bold>A</bold> right mandible <bold>B</bold> left mandible <bold>C</bold> maxillula <bold>D</bold> maxilla <bold>E</bold> maxilliped.</p></caption><graphic xmlns:xlink="http://www.w3.org/1999/xlink" xlink:href="zookeys-801-229-g002.jpg" position="float" orientation="portrait" xlink:type="simple" id="oo_246146.jpg"/></fig><fig id="F3" position="float" orientation="portrait"><label>Figure 3.</label><caption><p><italic><tp:taxon-name><tp:taxon-name-part taxon-name-part-type="genus" reg="Alpioniscus">Alpioniscus</tp:taxon-name-part><tp:taxon-name-part taxon-name-part-type="species" reg="fragilis">fragilis</tp:taxon-name-part></tp:taxon-name></italic> (Budde-Lund, 1909) from Grotta del Bue Marino, ♂: <bold>A</bold> pereopod 1 <bold>B</bold> pereopod 7 <bold>C</bold> genital papilla and pleopod 1.</p></caption><graphic xmlns:xlink="http://www.w3.org/1999/xlink" xlink:href="zookeys-801-229-g003.jpg" position="float" orientation="portrait" xlink:type="simple" id="oo_246147.jpg"/></fig><fig id="F4" position="float" orientation="portrait"><label>Figure 4.</label><caption><p><italic><tp:taxon-name><tp:taxon-name-part taxon-name-part-type="genus" reg="Alpioniscus">Alpioniscus</tp:taxon-name-part><tp:taxon-name-part taxon-name-part-type="species" reg="fragilis">fragilis</tp:taxon-name-part></tp:taxon-name></italic> (Budde-Lund, 1909) from Grotta del Bue Marino, ♂: <bold>A</bold> pleopod 2 <bold>B</bold> pleopod 3 exopod <bold>C</bold> pleopod 4 exopod <bold>D</bold> pleopod 5 exopod.</p></caption><graphic xmlns:xlink="http://www.w3.org/1999/xlink" xlink:href="zookeys-801-229-g004.jpg" position="float" orientation="portrait" xlink:type="simple" id="oo_246148.jpg"/></fig></tp:treatment-sec><tp:treatment-sec><!--Section generated to contain objects referenced in tp:taxon-treatment.--><fig id="F18" position="float" orientation="portrait"><label>Figure 18.</label><caption><p>Gene tree according to <abbrev xmlns:xlink="http://www.w3.org/1999/xlink" xlink:title="Bayesian Inference" id="ABBRID0EPGAI" xlink:type="simple">BI</abbrev> showing the interrelationships among species based on COI. The branch length scale refers to the number of substitutions per site. Nodal supports are <abbrev xmlns:xlink="http://www.w3.org/1999/xlink" xlink:title="Bayesian Inference" id="ABBRID0ETGAI" xlink:type="simple">BI</abbrev> posterior probabilities (the first value), and <abbrev xmlns:xlink="http://www.w3.org/1999/xlink" xlink:title="Maximum Likelihood" id="ABBRID0EXGAI" xlink:type="simple">ML</abbrev> bootstrap values (the second value).</p></caption><graphic xmlns:xlink="http://www.w3.org/1999/xlink" xlink:href="zookeys-801-229-g018.jpg" position="float" orientation="portrait" xlink:type="simple" id="oo_246162.jpg"/></fig><fig id="F19" position="float" orientation="portrait"><label>Figure 19.</label><caption><p>Distribution map of <italic><tp:taxon-name><tp:taxon-name-part taxon-name-part-type="genus" reg="Alpioniscus">Alpioniscus</tp:taxon-name-part></tp:taxon-name></italic> species in Sardinia (after <xref ref-type="bibr" rid="B31">Taiti and Argano 2011</xref> and new data).</p></caption><graphic xmlns:xlink="http://www.w3.org/1999/xlink" xlink:href="zookeys-801-229-g019.jpg" position="float" orientation="portrait" xlink:type="simple" id="oo_246163.jpg"/></fig></tp:treatment-sec><ref-list><ref id="B31"><mixed-citation xmlns:xlink="http://www.w3.org/1999/xlink" xlink:type="simple"><person-group><name name-style="western"><surname>Taiti</surname><given-names>S</given-names></name><name name-style="western"><surname>Argano</surname><given-names>R</given-names></name></person-group> (<year>2011</year>) <article-title><tp:taxon-name><tp:taxon-name-part taxon-name-part-type="suborder">Oniscidea</tp:taxon-name-part></tp:taxon-name> di Sardegna (<tp:taxon-name><tp:taxon-name-part taxon-name-part-type="subphylum">Crustacea</tp:taxon-name-part></tp:taxon-name>, <tp:taxon-name><tp:taxon-name-part taxon-name-part-type="order">Isopoda</tp:taxon-name-part></tp:taxon-name>).</article-title> In: <person-group><name name-style="western"><surname>Nardi</surname><given-names>G</given-names></name><name name-style="western"><surname>Whitmore</surname><given-names>D</given-names></name><name name-style="western"><surname>Bardiani</surname><given-names>M</given-names></name><name name-style="western"><surname>Birtele</surname><given-names>D</given-names></name><name name-style="western"><surname>Mason</surname><given-names>F</given-names></name><name name-style="western"><surname>Spada</surname><given-names>L</given-names></name><name name-style="western"><surname>Cerretti</surname><given-names>P</given-names></name></person-group> (<role>Eds</role>) <issue-title>Biodiversity of Marganai and Montimannu (Sardinia). Research in the framework of the ICP Forests network.</issue-title><source>Conservazione Habitat Invertebrati</source><volume>5</volume>: <fpage>163</fpage>–<lpage>222</lpage>.</mixed-citation></ref><ref id="B5"><mixed-citation xmlns:xlink="http://www.w3.org/1999/xlink" xlink:type="simple"><person-group><name name-style="western"><surname>Budde-Lund</surname><given-names>G</given-names></name></person-group> (<year>1909</year>) <article-title>Land-Isopoden.</article-title> In: <person-group><name name-style="western"><surname>Schultze</surname><given-names>L</given-names></name></person-group> (<role>Ed.</role>) <issue-title>Zoologische und anthropologische Ergebnisse einen Forschungsreise im westlichen und zentralen Südafrika, Band.</issue-title><source>2. Denkschriften der medizinisch-naturwissenschaftlichen Gesellschaft zu Jena 14</source>, <fpage>53</fpage>–<lpage>70</lpage>. [pls 5–7]</mixed-citation></ref><ref id="B6"><mixed-citation xmlns:xlink="http://www.w3.org/1999/xlink" xlink:type="simple"><person-group><name name-style="western"><surname>Casale</surname><given-names>A</given-names></name><name name-style="western"><surname>Grafitti</surname><given-names>G</given-names></name><name name-style="western"><surname>Latella</surname><given-names>L</given-names></name></person-group> (<year>2009</year>) <article-title>The <tp:taxon-name><tp:taxon-name-part taxon-name-part-type="family">Cholevidae</tp:taxon-name-part></tp:taxon-name> (<tp:taxon-name><tp:taxon-name-part taxon-name-part-type="order">Coleoptera</tp:taxon-name-part></tp:taxon-name>) of Sardinia).</article-title> In: <person-group><name name-style="western"><surname>Cerretti</surname><given-names>P</given-names></name><name name-style="western"><surname>Mason</surname><given-names>F</given-names></name><name name-style="western"><surname>Minelli</surname><given-names>A</given-names></name><name name-style="western"><surname>Nardi</surname><given-names>G</given-names></name><name name-style="western"><surname>Whitmore</surname><given-names>D</given-names></name></person-group> (<role>Eds</role>) <issue-title>Research on the terrestrial arthropods of Sardinia (Italy).</issue-title><source>Zootaxa</source><volume>2318</volume>: <fpage>290</fpage>–<lpage>316</lpage>.</mixed-citation></ref></ref-list></tp:taxon-treatment>
