# Supplementary material for: The genus Alpioniscus Racovitza, 1908 in Sardinia: taxonomy and natural history (Isopoda, Oniscidea, Trichoniscidae)
Source: Zookeys. 2018 Dec 3;(801):229–63. doi: 10.3897/zookeys.801.24102 (PMC6288260; doi:10.3897/zookeys.801.24102)
Supplement: XML Treatment for Alpioniscus onnisi [file zookeys.801.24102-treatment3.xml]

<!DOCTYPE tp:taxon-treatment
  PUBLIC "-//TaxonX//DTD Taxonomic Treatment Publishing DTD v0 20100105//EN" "tax-treatment-NSO.dtd">
<tp:taxon-treatment xmlns:tp="http://www.plazi.org/taxpub"><tp:treatment-meta><kwd-group><label>Taxon classification</label><kwd><named-content xmlns:xlink="http://www.w3.org/1999/xlink" content-type="kingdom">Animalia</named-content></kwd><kwd><named-content xmlns:xlink="http://www.w3.org/1999/xlink" content-type="order">Isopoda</named-content></kwd><kwd><named-content xmlns:xlink="http://www.w3.org/1999/xlink" content-type="family">Trichoniscidae</named-content></kwd></kwd-group><mixed-citation publication-type="journal"><person-group><name><surname>Taiti</surname><given-names>Stefano</given-names></name><name><surname>Argano</surname><given-names>Roberto</given-names></name><name><surname>Marcia</surname><given-names>Paolo</given-names></name><name><surname>Scarpa</surname><given-names>Fabio</given-names></name><name><surname>Sanna</surname><given-names>Daria</given-names></name><name><surname>Casu</surname><given-names>Marco</given-names></name></person-group><article-title>The genus <italic><tp:taxon-name><tp:taxon-name-part taxon-name-part-type="genus" reg="Alpioniscus">Alpioniscus</tp:taxon-name-part></tp:taxon-name></italic> Racovitza, 1908 in Sardinia: taxonomy and natural history (<tp:taxon-name><tp:taxon-name-part taxon-name-part-type="order">Isopoda</tp:taxon-name-part></tp:taxon-name>, <tp:taxon-name><tp:taxon-name-part taxon-name-part-type="suborder">Oniscidea</tp:taxon-name-part></tp:taxon-name>, <tp:taxon-name><tp:taxon-name-part taxon-name-part-type="family">Trichoniscidae</tp:taxon-name-part></tp:taxon-name>)</article-title><source>Zookeys</source><day>3</day><month>12</month><year>2018</year><volume>2018</volume><issue>801</issue><fpage>229</fpage><lpage>263</lpage><pub-id pub-id-type="doi">10.3897/zookeys.801.24102</pub-id></mixed-citation></tp:treatment-meta><tp:nomenclature><tp:taxon-name>
                <tp:taxon-name-part taxon-name-part-type="genus" reg="Alpioniscus">Alpioniscus</tp:taxon-name-part>
                <tp:taxon-name-part taxon-name-part-type="species" reg="onnisi">onnisi</tp:taxon-name-part>
                <object-id xmlns:xlink="http://www.w3.org/1999/xlink" content-type="zoobank" xlink:type="simple">http://zoobank.org/A37ECC77-62C7-4650-B6D7-1D170683E4F8</object-id>
              </tp:taxon-name><tp:taxon-authority>Taiti &amp; Argano</tp:taxon-authority><tp:taxon-status xmlns:xlink="http://www.w3.org/1999/xlink" xlink:type="simple">sp. n.</tp:taxon-status><xref ref-type="fig" rid="F5">Figs 5</xref><xref ref-type="fig" rid="F6">, 6</xref><xref ref-type="fig" rid="F7">, 7</xref><xref ref-type="fig" rid="F8">, 8</xref><xref ref-type="fig" rid="F18">, 18</xref><xref ref-type="fig" rid="F19">, 19</xref><tp:nomenclature-citation-list><tp:nomenclature-citation><tp:taxon-name>
                    <tp:taxon-name-part taxon-name-part-type="genus" reg="Alpioniscus">Alpioniscus</tp:taxon-name-part>
                    <tp:taxon-name-part taxon-name-part-type="species" reg="fragilis">fragilis</tp:taxon-name-part>
                  </tp:taxon-name><comment>; <xref ref-type="bibr" rid="B31">Taiti and Argano 2011</xref>: 167 (partim: Grotta del Caprone Tyson).</comment></tp:nomenclature-citation></tp:nomenclature-citation-list></tp:nomenclature><tp:treatment-sec sec-type="material" id="SECID0ELOAG"><title>Material examined.</title><p><bold>Prov. Cagliari</bold>: <italic>Holotype</italic>: ♂ (<abbrev xmlns:xlink="http://www.w3.org/1999/xlink" content-type="institution" xlink:title="Museo di Storia Naturale dell’Università di Firenze, Sezione di Zoologia “La Specola”, Florence, Italy" id="ABBRID0EVOAG" xlink:type="simple">MZUF</abbrev> 9817), Grotta Giuanniccu Mene, <abbrev xmlns:xlink="http://www.w3.org/1999/xlink" xlink:title="Cadastral number" id="ABBRID0E1OAG" xlink:type="simple">c.n</abbrev>. 735 Sa/CA, <named-content xmlns:xlink="http://www.w3.org/1999/xlink" content-type="dwc:verbatimCoordinates" xlink:type="simple"><named-content content-type="geo-json" specific-use="{&#34;type&#34;:&#34;Point&#34;,&#34;coordinates&#34;:[9.602472,39.525639]}" id="NCID0EBPAG" xlink:type="simple">39°31'32.3"N, 9°36'08.9"E</named-content></named-content>, Monte Castello di Quirra, Villaputzu 20.IV.2012, leg. C. Onnis, S. Taiti, R. Argano. <italic>Paratypes</italic>: many ♂♂ and ♀♀ (<abbrev xmlns:xlink="http://www.w3.org/1999/xlink" content-type="institution" xlink:title="Museo di Storia Naturale dell’Università di Firenze, Sezione di Zoologia “La Specola”, Florence, Italy" id="ABBRID0EIPAG" xlink:type="simple">MZUF</abbrev> 9817), same data as holotype; 1 ♀ (<abbrev xmlns:xlink="http://www.w3.org/1999/xlink" content-type="institution" xlink:title="Museo di Storia Naturale dell’Università di Firenze, Sezione di Zoologia “La Specola”, Florence, Italy" id="ABBRID0ENPAG" xlink:type="simple">MZUF</abbrev> 9818), same locality, 8.I.2011, leg. C. Onnis; 4 ♂♂, 15 ♀♀, 2 juvs (<abbrev xmlns:xlink="http://www.w3.org/1999/xlink" content-type="institution" xlink:title="Museo di Storia Naturale dell’Università di Firenze, Sezione di Zoologia “La Specola”, Florence, Italy" id="ABBRID0ESPAG" xlink:type="simple">MZUF</abbrev> 9819), same locality, 20.IV.2013, leg. C. Onnis, R. Argano and S. Taiti; 2 ♂♂, 4 juvs (<abbrev xmlns:xlink="http://www.w3.org/1999/xlink" content-type="institution" xlink:title="Museo di Storia Naturale dell’Università di Firenze, Sezione di Zoologia “La Specola”, Florence, Italy" id="ABBRID0EXPAG" xlink:type="simple">MZUF</abbrev> 9820), same locality, 16.III.2012, leg. C. Onnis; 2 ♂♂, 7 ♀♀ (<abbrev xmlns:xlink="http://www.w3.org/1999/xlink" content-type="institution" xlink:title="Museo di Storia Naturale dell’Università di Firenze, Sezione di Zoologia “La Specola”, Florence, Italy" id="ABBRID0E3PAG" xlink:type="simple">MZUF</abbrev> 9821), Grotta del Caprone Tyson, <abbrev xmlns:xlink="http://www.w3.org/1999/xlink" xlink:title="No cadastral number" id="ABBRID0EBQAG" xlink:type="simple">n.c.n</abbrev>., Monte del Castello di Quirra, Villaputzu, I.1999, leg. G. Marini; 1 ♂ juv. (<abbrev xmlns:xlink="http://www.w3.org/1999/xlink" content-type="institution" xlink:title="Museo di Storia Naturale dell’Università di Firenze, Sezione di Zoologia “La Specola”, Florence, Italy" id="ABBRID0EFQAG" xlink:type="simple">MZUF</abbrev> 9822), “Prisoni” Ipogean Tomb, <named-content xmlns:xlink="http://www.w3.org/1999/xlink" content-type="dwc:verbatimCoordinates" xlink:type="simple"><named-content content-type="geo-json" specific-use="{&#34;type&#34;:&#34;Point&#34;,&#34;coordinates&#34;:[9.607222,39.523333]}" id="NCID0ENQAG" xlink:type="simple">39°31'24"N, 9°36'26"E</named-content></named-content>, 15 m, Monte del Castello di Quirra, Villaputzu, 20.IV.2012, leg. C. Onnis, R. Argano and S. Taiti.</p></tp:treatment-sec><tp:treatment-sec sec-type="description" id="SECID0ESQAG"><title>Description.</title><p>Maximum length: ♂, 7.5 mm; ♀, 9 mm. Colourless body, outline as in Fig. <xref ref-type="fig" rid="F5">5A</xref>. Dorsal surface smooth with lanceolate scale-setae as in Fig. <xref ref-type="fig" rid="F5">5B</xref>. Many gland pores on lateral margins of pleonites 4 and 5, telson and lateral surface of uropodal protopod (Fig. <xref ref-type="fig" rid="F5">5E</xref>). Cephalon (Fig. <xref ref-type="fig" rid="F5">5C, D</xref>) with suprantennal line medially blunt; antennal lobes quadrangular obliquely directed outwards with concave dorsal surface. Eyes absent. Posterior margin of pereonite 1-3 straight, and of pereonites 4–7 progressively more concave (Fig. <xref ref-type="fig" rid="F5">5A</xref>). Pleonites 3–5 with reduced posterior points (Fig. <xref ref-type="fig" rid="F5">5A, E</xref>). Telson (Fig. <xref ref-type="fig" rid="F5">5E</xref>) more than twice as wide as long; distal part triangular with concave sides and rounded apex. Antennula (Fig. <xref ref-type="fig" rid="F5">5F</xref>) with second article distinctly shorter than first and third; third article distally enlarged and bearing approx. ten apical aesthetascs. Antenna (Fig. <xref ref-type="fig" rid="F5">5G</xref>) with fifth article slightly longer than flagellum; flagellum of ten articles with four groups of aesthetascs. Mouth parts (Fig. <xref ref-type="fig" rid="F6">6A-E</xref>) as in <italic><tp:taxon-name><tp:taxon-name-part taxon-name-part-type="genus" reg="Alpioniscus">A.</tp:taxon-name-part><tp:taxon-name-part taxon-name-part-type="species" reg="fragilis">fragilis</tp:taxon-name-part></tp:taxon-name></italic>. Pereopods with setose dactylar seta distally bifid, pereopod 7 with well developed water conducting system consisting of a groove with scales on basis, and lines of scales on ischium and merus. Uropod (Fig. <xref ref-type="fig" rid="F5">5E</xref>) with endopod distinctly shorter than exopod, endopod inserted proximally to exopod.</p><p><italic>Male</italic>. Pereopod 1–4 (Fig. <xref ref-type="fig" rid="F7">7A</xref>) with carpus and merus bearing short scales on sternal margin. Pereopod 7 (Fig. <xref ref-type="fig" rid="F7">7B</xref>) ischium with straight sternal margin covered with short setae; merus with three lobes proximally. Genital papilla (Fig. <xref ref-type="fig" rid="F7">7C</xref>) with a rounded tip. Pleopod 1 (Fig. <xref ref-type="fig" rid="F7">7C</xref>) exopod triangular with acute apex; endopod enlarged at base, distal part narrow with almost parallel sides and bearing an apical seta. Pleopod 2 (Fig. <xref ref-type="fig" rid="F7">7D</xref>) exopod triangular with convex outer margin and a small apical seta; endopod with first article nearly twice as long as second, second article with a strong seta subapically cleft. Pleopod 3-5 exopods with a short apical seta (Fig. <xref ref-type="fig" rid="F8">8A–C</xref>).</p></tp:treatment-sec><tp:treatment-sec sec-type="etymology" id="SECID0ELTAG"><title>Etymology.</title><p>The new species is named after our Sardinian friend Carlo Onnis for his enthusiastic and efficient activity in collecting subterranean fauna, including part of the material treated here.</p></tp:treatment-sec><tp:treatment-sec sec-type="remarks" id="SECID0EQTAG"><title>Remarks.</title><p><italic><tp:taxon-name><tp:taxon-name-part taxon-name-part-type="genus" reg="Alpioniscus">Alpioniscus</tp:taxon-name-part><tp:taxon-name-part taxon-name-part-type="species" reg="onnisi">onnisi</tp:taxon-name-part></tp:taxon-name></italic> sp. n. is very similar to <italic><tp:taxon-name><tp:taxon-name-part taxon-name-part-type="genus" reg="Alpioniscus">A.</tp:taxon-name-part><tp:taxon-name-part taxon-name-part-type="species" reg="fragilis">fragilis</tp:taxon-name-part></tp:taxon-name></italic> and <italic><tp:taxon-name><tp:taxon-name-part taxon-name-part-type="genus" reg="Alpioniscus">A.</tp:taxon-name-part><tp:taxon-name-part taxon-name-part-type="species" reg="thanit">thanit</tp:taxon-name-part></tp:taxon-name></italic>. It differs from the former in the smooth instead of granulated dorsal surface, the shape of the dorsal scale-setae, telson with triangular instead of trapezoidal distal part, and the male pleopod 2 endopod lacking a subapical lobe; from the latter mainly in the larger body shape and the male pleopod 1 exopod with slightly convex, instead of concave, medial margin, and shorter distal part.</p><fig id="F5" position="float" orientation="portrait"><label>Figure 5.</label><caption><p><italic><tp:taxon-name><tp:taxon-name-part taxon-name-part-type="genus" reg="Alpioniscus">Alpioniscus</tp:taxon-name-part><tp:taxon-name-part taxon-name-part-type="species" reg="onnisi">onnisi</tp:taxon-name-part></tp:taxon-name></italic> Taiti &amp; Argano, sp. n. from Grotta Giuanniccu Mene, ♂ paratype: <bold>A</bold> adult specimen, dorsal <bold>B</bold> dorsal scale-seta <bold>C</bold> cephalon, frontal <bold>D</bold> cephalon, dorsal <bold>E</bold> pleonites 4, 5, telson and uropods <bold>F</bold> antennula <bold>G</bold> antenna.</p></caption><graphic xmlns:xlink="http://www.w3.org/1999/xlink" xlink:href="zookeys-801-229-g005.jpg" position="float" orientation="portrait" xlink:type="simple" id="oo_246149.jpg"/></fig><fig id="F6" position="float" orientation="portrait"><label>Figure 6.</label><caption><p><italic><tp:taxon-name><tp:taxon-name-part taxon-name-part-type="genus" reg="Alpioniscus">Alpioniscus</tp:taxon-name-part><tp:taxon-name-part taxon-name-part-type="species" reg="onnisi">onnisi</tp:taxon-name-part></tp:taxon-name></italic> Taiti &amp; Argano, sp. n. from Grotta Giuanniccu Mene, ♂ paratype: <bold>A</bold> right mandible <bold>B</bold> left mandible <bold>C</bold> maxillula <bold>D</bold> maxilla <bold>E</bold> maxilliped.</p></caption><graphic xmlns:xlink="http://www.w3.org/1999/xlink" xlink:href="zookeys-801-229-g006.jpg" position="float" orientation="portrait" xlink:type="simple" id="oo_246150.jpg"/></fig><fig id="F7" position="float" orientation="portrait"><label>Figure 7.</label><caption><p><italic><tp:taxon-name><tp:taxon-name-part taxon-name-part-type="genus" reg="Alpioniscus">Alpioniscus</tp:taxon-name-part><tp:taxon-name-part taxon-name-part-type="species" reg="onnisi">onnisi</tp:taxon-name-part></tp:taxon-name></italic> Taiti &amp; Argano, sp. n. from Grotta Giuanniccu Mene, ♂ paratype: <bold>A</bold> pereopod 1 <bold>B</bold> pereopod 7 <bold>C</bold> genital papilla and pleopod 1 <bold>D</bold> pleopod 2.</p></caption><graphic xmlns:xlink="http://www.w3.org/1999/xlink" xlink:href="zookeys-801-229-g007.jpg" position="float" orientation="portrait" xlink:type="simple" id="oo_246151.jpg"/></fig><fig id="F8" position="float" orientation="portrait"><label>Figure 8.</label><caption><p><italic><tp:taxon-name><tp:taxon-name-part taxon-name-part-type="genus" reg="Alpioniscus">Alpioniscus</tp:taxon-name-part><tp:taxon-name-part taxon-name-part-type="species" reg="onnisi">onnisi</tp:taxon-name-part></tp:taxon-name></italic> Taiti &amp; Argano, sp. n. from Grotta Giuanniccu Mene, ♂ paratype: <bold>A</bold> pleopod 3 exopod <bold>B</bold> pleopod 4 exopod <bold>C</bold> pleopod 5 exopod.</p></caption><graphic xmlns:xlink="http://www.w3.org/1999/xlink" xlink:href="zookeys-801-229-g008.jpg" position="float" orientation="portrait" xlink:type="simple" id="oo_246152.jpg"/></fig></tp:treatment-sec><tp:treatment-sec><!--Section generated to contain objects referenced in tp:taxon-treatment.--><fig id="F18" position="float" orientation="portrait"><label>Figure 18.</label><caption><p>Gene tree according to <abbrev xmlns:xlink="http://www.w3.org/1999/xlink" xlink:title="Bayesian Inference" id="ABBRID0EPGAI" xlink:type="simple">BI</abbrev> showing the interrelationships among species based on COI. The branch length scale refers to the number of substitutions per site. Nodal supports are <abbrev xmlns:xlink="http://www.w3.org/1999/xlink" xlink:title="Bayesian Inference" id="ABBRID0ETGAI" xlink:type="simple">BI</abbrev> posterior probabilities (the first value), and <abbrev xmlns:xlink="http://www.w3.org/1999/xlink" xlink:title="Maximum Likelihood" id="ABBRID0EXGAI" xlink:type="simple">ML</abbrev> bootstrap values (the second value).</p></caption><graphic xmlns:xlink="http://www.w3.org/1999/xlink" xlink:href="zookeys-801-229-g018.jpg" position="float" orientation="portrait" xlink:type="simple" id="oo_246162.jpg"/></fig><fig id="F19" position="float" orientation="portrait"><label>Figure 19.</label><caption><p>Distribution map of <italic><tp:taxon-name><tp:taxon-name-part taxon-name-part-type="genus" reg="Alpioniscus">Alpioniscus</tp:taxon-name-part></tp:taxon-name></italic> species in Sardinia (after <xref ref-type="bibr" rid="B31">Taiti and Argano 2011</xref> and new data).</p></caption><graphic xmlns:xlink="http://www.w3.org/1999/xlink" xlink:href="zookeys-801-229-g019.jpg" position="float" orientation="portrait" xlink:type="simple" id="oo_246163.jpg"/></fig></tp:treatment-sec><ref-list><ref id="B31"><mixed-citation xmlns:xlink="http://www.w3.org/1999/xlink" xlink:type="simple"><person-group><name name-style="western"><surname>Taiti</surname><given-names>S</given-names></name><name name-style="western"><surname>Argano</surname><given-names>R</given-names></name></person-group> (<year>2011</year>) <article-title><tp:taxon-name><tp:taxon-name-part taxon-name-part-type="suborder">Oniscidea</tp:taxon-name-part></tp:taxon-name> di Sardegna (<tp:taxon-name><tp:taxon-name-part taxon-name-part-type="subphylum">Crustacea</tp:taxon-name-part></tp:taxon-name>, <tp:taxon-name><tp:taxon-name-part taxon-name-part-type="order">Isopoda</tp:taxon-name-part></tp:taxon-name>).</article-title> In: <person-group><name name-style="western"><surname>Nardi</surname><given-names>G</given-names></name><name name-style="western"><surname>Whitmore</surname><given-names>D</given-names></name><name name-style="western"><surname>Bardiani</surname><given-names>M</given-names></name><name name-style="western"><surname>Birtele</surname><given-names>D</given-names></name><name name-style="western"><surname>Mason</surname><given-names>F</given-names></name><name name-style="western"><surname>Spada</surname><given-names>L</given-names></name><name name-style="western"><surname>Cerretti</surname><given-names>P</given-names></name></person-group> (<role>Eds</role>) <issue-title>Biodiversity of Marganai and Montimannu (Sardinia). Research in the framework of the ICP Forests network.</issue-title><source>Conservazione Habitat Invertebrati</source><volume>5</volume>: <fpage>163</fpage>–<lpage>222</lpage>.</mixed-citation></ref></ref-list></tp:taxon-treatment>
