# Supplementary material for: The genus Alpioniscus Racovitza, 1908 in Sardinia: taxonomy and natural history (Isopoda, Oniscidea, Trichoniscidae)
Source: Zookeys. 2018 Dec 3;(801):229–63. doi: 10.3897/zookeys.801.24102 (PMC6288260; doi:10.3897/zookeys.801.24102)
Supplement: XML Treatment for Alpioniscus kuehni [file zookeys.801.24102-treatment4.xml]

<!DOCTYPE tp:taxon-treatment
  PUBLIC "-//TaxonX//DTD Taxonomic Treatment Publishing DTD v0 20100105//EN" "tax-treatment-NSO.dtd">
<tp:taxon-treatment xmlns:tp="http://www.plazi.org/taxpub"><tp:treatment-meta><kwd-group><label>Taxon classification</label><kwd><named-content xmlns:xlink="http://www.w3.org/1999/xlink" content-type="kingdom">Animalia</named-content></kwd><kwd><named-content xmlns:xlink="http://www.w3.org/1999/xlink" content-type="order">Isopoda</named-content></kwd><kwd><named-content xmlns:xlink="http://www.w3.org/1999/xlink" content-type="family">Trichoniscidae</named-content></kwd></kwd-group><mixed-citation publication-type="journal"><person-group><name><surname>Taiti</surname><given-names>Stefano</given-names></name><name><surname>Argano</surname><given-names>Roberto</given-names></name><name><surname>Marcia</surname><given-names>Paolo</given-names></name><name><surname>Scarpa</surname><given-names>Fabio</given-names></name><name><surname>Sanna</surname><given-names>Daria</given-names></name><name><surname>Casu</surname><given-names>Marco</given-names></name></person-group><article-title>The genus <italic><tp:taxon-name><tp:taxon-name-part taxon-name-part-type="genus" reg="Alpioniscus">Alpioniscus</tp:taxon-name-part></tp:taxon-name></italic> Racovitza, 1908 in Sardinia: taxonomy and natural history (<tp:taxon-name><tp:taxon-name-part taxon-name-part-type="order">Isopoda</tp:taxon-name-part></tp:taxon-name>, <tp:taxon-name><tp:taxon-name-part taxon-name-part-type="suborder">Oniscidea</tp:taxon-name-part></tp:taxon-name>, <tp:taxon-name><tp:taxon-name-part taxon-name-part-type="family">Trichoniscidae</tp:taxon-name-part></tp:taxon-name>)</article-title><source>Zookeys</source><day>3</day><month>12</month><year>2018</year><volume>2018</volume><issue>801</issue><fpage>229</fpage><lpage>263</lpage><pub-id pub-id-type="doi">10.3897/zookeys.801.24102</pub-id></mixed-citation></tp:treatment-meta><tp:nomenclature><tp:taxon-name>
                <tp:taxon-name-part taxon-name-part-type="genus" reg="Alpioniscus">Alpioniscus</tp:taxon-name-part>
                <tp:taxon-name-part taxon-name-part-type="species" reg="kuehni">kuehni</tp:taxon-name-part>
              </tp:taxon-name><tp:taxon-authority>(Schmalfuss, 2005)</tp:taxon-authority><tp:taxon-status xmlns:xlink="http://www.w3.org/1999/xlink" xlink:type="simple">comb. n.</tp:taxon-status><xref ref-type="fig" rid="F9">Figs 9</xref><xref ref-type="fig" rid="F10">, 10</xref><xref ref-type="fig" rid="F11">, 11</xref><xref ref-type="fig" rid="F18">, 18</xref><xref ref-type="fig" rid="F19">, 19</xref><tp:nomenclature-citation-list><tp:nomenclature-citation><tp:taxon-name>
                    <tp:taxon-name-part taxon-name-part-type="genus" reg="Utopioniscus">Utopioniscus</tp:taxon-name-part>
                    <tp:taxon-name-part taxon-name-part-type="species" reg="kuehni">kuehni</tp:taxon-name-part>
                  </tp:taxon-name><comment>; <xref ref-type="bibr" rid="B27">Schmalfuss 2005</xref>: 2, figs 1–5, 7–35; <xref ref-type="bibr" rid="B20">Oertel and Patzner 2007</xref>: 62, 64, fig. 4; <xref ref-type="bibr" rid="B31">Taiti and Argano 2011</xref>: 166.</comment></tp:nomenclature-citation></tp:nomenclature-citation-list></tp:nomenclature><tp:treatment-sec sec-type="material" id="SECID0EQ2AG"><title>Material examined.</title><p><bold>Prov. Nuoro</bold>: 4 ♂♂, 3 ♀♀ (<abbrev xmlns:xlink="http://www.w3.org/1999/xlink" content-type="institution" xlink:title="Museo di Storia Naturale dell’Università di Firenze, Sezione di Zoologia “La Specola”, Florence, Italy" id="ABBRID0EY2AG" xlink:type="simple">MZUF</abbrev> 9827), Grotta del Bue Marino, <abbrev xmlns:xlink="http://www.w3.org/1999/xlink" xlink:title="Cadastral number" id="ABBRID0E42AG" xlink:type="simple">c.n</abbrev>. 12 Sa/NU, <named-content xmlns:xlink="http://www.w3.org/1999/xlink" content-type="dwc:verbatimCoordinates" xlink:type="simple"><named-content content-type="geo-json" specific-use="{&#34;type&#34;:&#34;Point&#34;,&#34;coordinates&#34;:[9.623556,40.248811]}" id="NCID0EE3AG" xlink:type="simple">40°14'55.72"N, 9°37'24.80"E</named-content></named-content>, Cala Gonone, Dorgali, 25.IV.2012, leg. E. Dallocchio and P. Marcia; 1 ♂, 1 juv. (<abbrev xmlns:xlink="http://www.w3.org/1999/xlink" content-type="institution" xlink:title="Museo di Storia Naturale dell’Università di Firenze, Sezione di Zoologia “La Specola”, Florence, Italy" id="ABBRID0EJ3AG" xlink:type="simple">MZUF</abbrev> 9828), same locality, 10.IX.2006, P. Marcia and F. Stoch; 11 ♂♂, 4 ♀♀ (<abbrev xmlns:xlink="http://www.w3.org/1999/xlink" content-type="institution" xlink:title="Museo di Storia Naturale dell’Università di Firenze, Sezione di Zoologia “La Specola”, Florence, Italy" id="ABBRID0EO3AG" xlink:type="simple">MZUF</abbrev> 9829), Grotta Su Bentu, <abbrev xmlns:xlink="http://www.w3.org/1999/xlink" xlink:title="Cadastral number" id="ABBRID0ET3AG" xlink:type="simple">c.n</abbrev>. 105 Sa/NU, <named-content xmlns:xlink="http://www.w3.org/1999/xlink" content-type="dwc:verbatimCoordinates" xlink:type="simple"><named-content content-type="geo-json" specific-use="{&#34;type&#34;:&#34;Point&#34;,&#34;coordinates&#34;:[9.485144,40.255064]}" id="NCID0E13AG" xlink:type="simple">40°15'18.23"N, 9°29'6.52"E</named-content></named-content>, Lanaittu, Oliena, 6.I.2013, leg. P. Marcia; 2 ♂♂ (<abbrev xmlns:xlink="http://www.w3.org/1999/xlink" content-type="institution" xlink:title="Museo di Storia Naturale dell’Università di Firenze, Sezione di Zoologia “La Specola”, Florence, Italy" id="ABBRID0E63AG" xlink:type="simple">MZUF</abbrev> 9830), same locality, 11-14.IX.2012, leg. P. Marcia and Astronauts; 1 ♀ (<abbrev xmlns:xlink="http://www.w3.org/1999/xlink" content-type="institution" xlink:title="Museo di Storia Naturale dell’Università di Firenze, Sezione di Zoologia “La Specola”, Florence, Italy" id="ABBRID0EE4AG" xlink:type="simple">MZUF</abbrev> 9831), same locality, 21.IX.2013, leg. Astronauts; 1 ♂, 2 ♀♀ (<abbrev xmlns:xlink="http://www.w3.org/1999/xlink" content-type="institution" xlink:title="Museo di Storia Naturale dell’Università di Firenze, Sezione di Zoologia “La Specola”, Florence, Italy" id="ABBRID0EJ4AG" xlink:type="simple">MZUF</abbrev> 9832), same locality, 15.IX.2014, leg. Astronauts.</p></tp:treatment-sec><tp:treatment-sec sec-type="distribution" id="SECID0EO4AG"><title>Distribution.</title><p>The species is endemic to karstic areas of Supramonte, central-eastern Sardinia.</p></tp:treatment-sec><tp:treatment-sec sec-type="remarks" id="SECID0ET4AG"><title>Remarks.</title><p><italic><tp:taxon-name><tp:taxon-name-part taxon-name-part-type="genus" reg="Alpioniscus">Alpioniscus</tp:taxon-name-part><tp:taxon-name-part taxon-name-part-type="species" reg="kuehni">kuehni</tp:taxon-name-part></tp:taxon-name></italic> was originally described as <italic><tp:taxon-name><tp:taxon-name-part taxon-name-part-type="genus" reg="Utopioniscus">Utopioniscus</tp:taxon-name-part><tp:taxon-name-part taxon-name-part-type="species" reg="kuehni">kuehni</tp:taxon-name-part></tp:taxon-name></italic> gen. n., sp. n. by <xref ref-type="bibr" rid="B27">Schmalfuss (2005)</xref> on specimens collected in underground waters from two caves on the central-eastern coast of Sardinia, Grotta dell’Utopia and Grotta del Bel Torrente, with entrances at 30 m and 16 m below sea level, respectively. These caves are the estuaries of subterranean streams which open up in the sea (<xref ref-type="bibr" rid="B12">De Waele and Forti 2003</xref>). In the Grotta del Bel Torrente the specimens were collected 700 m inland, where water salinity was 1% (<xref ref-type="bibr" rid="B27">Schmalfuss 2005</xref>; <xref ref-type="bibr" rid="B20">Oertel and Patzner 2007</xref>). In the Grotta dell’Utopia they were collected 2000 m inland together with a species of the freshwater stygobiotic <italic><tp:taxon-name><tp:taxon-name-part taxon-name-part-type="genus" reg="Stenasellus">Stenasellus</tp:taxon-name-part></tp:taxon-name></italic> Dollfus, 1897 (<tp:taxon-name><tp:taxon-name-part taxon-name-part-type="suborder">Asellota</tp:taxon-name-part></tp:taxon-name>, <tp:taxon-name><tp:taxon-name-part taxon-name-part-type="family">Stenasellidae</tp:taxon-name-part></tp:taxon-name>). The specimens from Grotta del Bue Marino and Grotta Su Bentu here examined were collected in fresh water lakes and are morphologically identical to the specimens from the type localities. This fact confirms that <italic><tp:taxon-name><tp:taxon-name-part taxon-name-part-type="genus" reg="Alpioniscus">A.</tp:taxon-name-part><tp:taxon-name-part taxon-name-part-type="species" reg="kuehni">kuehni</tp:taxon-name-part></tp:taxon-name></italic> is a freshwater stygobiotic species.</p><p>The species is well described by <xref ref-type="bibr" rid="B27">Schmalfuss (2005)</xref> and is here fully illustrated on specimens from Grotta del Bue Marino (Figs <xref ref-type="fig" rid="F9">9</xref>–<xref ref-type="fig" rid="F11">11</xref>). As confirmed by molecular data (see below), the genus <italic><tp:taxon-name><tp:taxon-name-part taxon-name-part-type="genus" reg="Utopioniscus">Utopioniscus</tp:taxon-name-part></tp:taxon-name></italic> must be considered to be a junior synonym of <italic><tp:taxon-name><tp:taxon-name-part taxon-name-part-type="genus" reg="Alpioniscus">Alpioniscus</tp:taxon-name-part></tp:taxon-name></italic>. In fact, all the diagnostic morphological characters of the genus <italic><tp:taxon-name><tp:taxon-name-part taxon-name-part-type="genus" reg="Alpioniscus">Alpioniscus</tp:taxon-name-part></tp:taxon-name></italic> mentioned by <xref ref-type="bibr" rid="B35">Vandel (1960)</xref> are present also in <italic><tp:taxon-name><tp:taxon-name-part taxon-name-part-type="genus" reg="Alpioniscus">A.</tp:taxon-name-part><tp:taxon-name-part taxon-name-part-type="species" reg="kuehni">kuehni</tp:taxon-name-part></tp:taxon-name></italic>, in particular the shape of the male pleopods 1 and 2, as already pointed out by <xref ref-type="bibr" rid="B27">Schmalfuss (2005)</xref>. <italic><tp:taxon-name><tp:taxon-name-part taxon-name-part-type="genus" reg="Alpioniscus">Alpioniscus</tp:taxon-name-part><tp:taxon-name-part taxon-name-part-type="species" reg="kuehni">kuehni</tp:taxon-name-part></tp:taxon-name></italic> is mainly characterized by the enlarged shape of the pereon, the reduction of the number of aesthetascs of the antennula, the very thin antenna with the flagellum of 20 to 30 articles, the enlargement of the maxillipedal endite, and the lack of groove with scales on the pereopod 7 for the water conducting system. The last two characters are certainly adaptive for aquatic life. The enlarged maxillipedal endite is, in fact, present also in the following two new species which are both aquatic.</p><fig id="F9" position="float" orientation="portrait"><label>Figure 9.</label><caption><p><italic><tp:taxon-name><tp:taxon-name-part taxon-name-part-type="genus" reg="Alpioniscus">Alpioniscus</tp:taxon-name-part><tp:taxon-name-part taxon-name-part-type="species" reg="kuehni">kuehni</tp:taxon-name-part></tp:taxon-name></italic> (Schmalfuss, 2005), comb. n. from Grotta del Bue Marino, ♀: <bold>A</bold> adult specimen, dorsal <bold>B</bold> dorsal scale-seta <bold>C</bold> cephalon, frontal <bold>D</bold> cephalon, dorsal <bold>E</bold> telson and uropods <bold>F</bold> antennula <bold>G</bold> antenna.</p></caption><graphic xmlns:xlink="http://www.w3.org/1999/xlink" xlink:href="zookeys-801-229-g009.jpg" position="float" orientation="portrait" xlink:type="simple" id="oo_246153.jpg"/></fig><fig id="F10" position="float" orientation="portrait"><label>Figure 10.</label><caption><p><italic><tp:taxon-name><tp:taxon-name-part taxon-name-part-type="genus" reg="Alpioniscus">Alpioniscus</tp:taxon-name-part><tp:taxon-name-part taxon-name-part-type="species" reg="kuehni">kuehni</tp:taxon-name-part></tp:taxon-name></italic> (Schmalfuss, 2005), comb. n. from Grotta del Bue Marino, ♀: <bold>A</bold> right mandible <bold>B</bold> left mandible <bold>C</bold> maxillula <bold>D</bold> maxilla <bold>E</bold> maxilliped.</p></caption><graphic xmlns:xlink="http://www.w3.org/1999/xlink" xlink:href="zookeys-801-229-g010.jpg" position="float" orientation="portrait" xlink:type="simple" id="oo_246154.jpg"/></fig><fig id="F11" position="float" orientation="portrait"><label>Figure 11.</label><caption><p><italic><tp:taxon-name><tp:taxon-name-part taxon-name-part-type="genus" reg="Alpioniscus">Alpioniscus</tp:taxon-name-part><tp:taxon-name-part taxon-name-part-type="species" reg="kuehni">kuehni</tp:taxon-name-part></tp:taxon-name></italic> (Schmalfuss, 2005), comb. n. from Grotta del Bue Marino, ♂: <bold>A</bold> pereopod 1 <bold>B</bold> pereopod 7 <bold>C</bold> genital papilla and pleopod 1 <bold>D</bold> pleopod 2 <bold>E</bold> pleopod 3 exopod <bold>F</bold> pleopod 4 exopod <bold>G</bold> pleopod 5 exopod.</p></caption><graphic xmlns:xlink="http://www.w3.org/1999/xlink" xlink:href="zookeys-801-229-g011.jpg" position="float" orientation="portrait" xlink:type="simple" id="oo_246155.jpg"/></fig></tp:treatment-sec><tp:treatment-sec><!--Section generated to contain objects referenced in tp:taxon-treatment.--><fig id="F18" position="float" orientation="portrait"><label>Figure 18.</label><caption><p>Gene tree according to <abbrev xmlns:xlink="http://www.w3.org/1999/xlink" xlink:title="Bayesian Inference" id="ABBRID0EPGAI" xlink:type="simple">BI</abbrev> showing the interrelationships among species based on COI. The branch length scale refers to the number of substitutions per site. Nodal supports are <abbrev xmlns:xlink="http://www.w3.org/1999/xlink" xlink:title="Bayesian Inference" id="ABBRID0ETGAI" xlink:type="simple">BI</abbrev> posterior probabilities (the first value), and <abbrev xmlns:xlink="http://www.w3.org/1999/xlink" xlink:title="Maximum Likelihood" id="ABBRID0EXGAI" xlink:type="simple">ML</abbrev> bootstrap values (the second value).</p></caption><graphic xmlns:xlink="http://www.w3.org/1999/xlink" xlink:href="zookeys-801-229-g018.jpg" position="float" orientation="portrait" xlink:type="simple" id="oo_246162.jpg"/></fig><fig id="F19" position="float" orientation="portrait"><label>Figure 19.</label><caption><p>Distribution map of <italic><tp:taxon-name><tp:taxon-name-part taxon-name-part-type="genus" reg="Alpioniscus">Alpioniscus</tp:taxon-name-part></tp:taxon-name></italic> species in Sardinia (after <xref ref-type="bibr" rid="B31">Taiti and Argano 2011</xref> and new data).</p></caption><graphic xmlns:xlink="http://www.w3.org/1999/xlink" xlink:href="zookeys-801-229-g019.jpg" position="float" orientation="portrait" xlink:type="simple" id="oo_246163.jpg"/></fig></tp:treatment-sec><ref-list><ref id="B31"><mixed-citation xmlns:xlink="http://www.w3.org/1999/xlink" xlink:type="simple"><person-group><name name-style="western"><surname>Taiti</surname><given-names>S</given-names></name><name name-style="western"><surname>Argano</surname><given-names>R</given-names></name></person-group> (<year>2011</year>) <article-title><tp:taxon-name><tp:taxon-name-part taxon-name-part-type="suborder">Oniscidea</tp:taxon-name-part></tp:taxon-name> di Sardegna (<tp:taxon-name><tp:taxon-name-part taxon-name-part-type="subphylum">Crustacea</tp:taxon-name-part></tp:taxon-name>, <tp:taxon-name><tp:taxon-name-part taxon-name-part-type="order">Isopoda</tp:taxon-name-part></tp:taxon-name>).</article-title> In: <person-group><name name-style="western"><surname>Nardi</surname><given-names>G</given-names></name><name name-style="western"><surname>Whitmore</surname><given-names>D</given-names></name><name name-style="western"><surname>Bardiani</surname><given-names>M</given-names></name><name name-style="western"><surname>Birtele</surname><given-names>D</given-names></name><name name-style="western"><surname>Mason</surname><given-names>F</given-names></name><name name-style="western"><surname>Spada</surname><given-names>L</given-names></name><name name-style="western"><surname>Cerretti</surname><given-names>P</given-names></name></person-group> (<role>Eds</role>) <issue-title>Biodiversity of Marganai and Montimannu (Sardinia). Research in the framework of the ICP Forests network.</issue-title><source>Conservazione Habitat Invertebrati</source><volume>5</volume>: <fpage>163</fpage>–<lpage>222</lpage>.</mixed-citation></ref><ref id="B27"><mixed-citation xmlns:xlink="http://www.w3.org/1999/xlink" xlink:type="simple"><person-group><name name-style="western"><surname>Schmalfuss</surname><given-names>H</given-names></name></person-group> (<year>2005</year>) <italic><tp:taxon-name><tp:taxon-name-part taxon-name-part-type="genus">Utopioniscus</tp:taxon-name-part><tp:taxon-name-part taxon-name-part-type="species">kuehni</tp:taxon-name-part></tp:taxon-name></italic> n. gen., n. sp. (<tp:taxon-name><tp:taxon-name-part taxon-name-part-type="order">Isopoda</tp:taxon-name-part></tp:taxon-name>: <tp:taxon-name><tp:taxon-name-part taxon-name-part-type="suborder">Oniscidea</tp:taxon-name-part></tp:taxon-name>: <tp:taxon-name><tp:taxon-name-part taxon-name-part-type="clade">Synocheta</tp:taxon-name-part></tp:taxon-name>) from submarine caves in Sardinia. Stuttgarter Beiträge zur Naturkunde, Serie A 677: 1–21.</mixed-citation></ref><ref id="B20"><mixed-citation xmlns:xlink="http://www.w3.org/1999/xlink" xlink:type="simple"><person-group><name name-style="western"><surname>Oertel</surname><given-names>A</given-names></name><name name-style="western"><surname>Patzner</surname><given-names>RA</given-names></name></person-group> (<year>2007</year>) The biology and ecology of a submarine cave: the Grotta del Bel Torrente (Central-East Sardegna, Italy). Marine Ecology 28 (Suppl. 1): 60–65. <ext-link xlink:type="simple" ext-link-type="doi" xlink:href="10.1111/j.1439-0485.2007.00169.x">https://doi.org/10.1111/j.1439-0485.2007.00169.x</ext-link></mixed-citation></ref><ref id="B12"><mixed-citation xmlns:xlink="http://www.w3.org/1999/xlink" xlink:type="simple"><person-group><name name-style="western"><surname>De Waele</surname><given-names>J</given-names></name><name name-style="western"><surname>Forti</surname><given-names>P</given-names></name></person-group> (<year>2003</year>) <article-title>Estuari sotterranei.</article-title> In: <person-group><name name-style="western"><surname>Cicogna</surname><given-names>F</given-names></name><name name-style="western"><surname>Bianchi</surname><given-names>CN</given-names></name><name name-style="western"><surname>Ferrari</surname><given-names>G</given-names></name><name name-style="western"><surname>Forti</surname><given-names>P</given-names></name></person-group> (<role>Eds</role>) <issue-title>Grotte marine: cinquant’anni di ricerca in Italia.</issue-title><source>Ministero dell’Ambiente e della Tutela del Territorio, Roma</source>, <fpage>91</fpage>–<lpage>104</lpage>.</mixed-citation></ref><ref id="B35"><mixed-citation xmlns:xlink="http://www.w3.org/1999/xlink" xlink:type="simple"><person-group><name name-style="western"><surname>Vandel</surname><given-names>A</given-names></name></person-group> (<year>1960</year>) <article-title>Isopodes terrestres (Première partie).</article-title><source>Faune de France</source><volume>64</volume>: <fpage>1</fpage>–<lpage>416</lpage>.</mixed-citation></ref></ref-list></tp:taxon-treatment>
