# Supplementary material for: The genus Alpioniscus Racovitza, 1908 in Sardinia: taxonomy and natural history (Isopoda, Oniscidea, Trichoniscidae)
Source: Zookeys. 2018 Dec 3;(801):229–63. doi: 10.3897/zookeys.801.24102 (PMC6288260; doi:10.3897/zookeys.801.24102)
Supplement: XML Treatment for Alpioniscus stochi [file zookeys.801.24102-treatment5.xml]

<!DOCTYPE tp:taxon-treatment
  PUBLIC "-//TaxonX//DTD Taxonomic Treatment Publishing DTD v0 20100105//EN" "tax-treatment-NSO.dtd">
<tp:taxon-treatment xmlns:tp="http://www.plazi.org/taxpub"><tp:treatment-meta><kwd-group><label>Taxon classification</label><kwd><named-content xmlns:xlink="http://www.w3.org/1999/xlink" content-type="kingdom">Animalia</named-content></kwd><kwd><named-content xmlns:xlink="http://www.w3.org/1999/xlink" content-type="order">Isopoda</named-content></kwd><kwd><named-content xmlns:xlink="http://www.w3.org/1999/xlink" content-type="family">Trichoniscidae</named-content></kwd></kwd-group><mixed-citation publication-type="journal"><person-group><name><surname>Taiti</surname><given-names>Stefano</given-names></name><name><surname>Argano</surname><given-names>Roberto</given-names></name><name><surname>Marcia</surname><given-names>Paolo</given-names></name><name><surname>Scarpa</surname><given-names>Fabio</given-names></name><name><surname>Sanna</surname><given-names>Daria</given-names></name><name><surname>Casu</surname><given-names>Marco</given-names></name></person-group><article-title>The genus <italic><tp:taxon-name><tp:taxon-name-part taxon-name-part-type="genus" reg="Alpioniscus">Alpioniscus</tp:taxon-name-part></tp:taxon-name></italic> Racovitza, 1908 in Sardinia: taxonomy and natural history (<tp:taxon-name><tp:taxon-name-part taxon-name-part-type="order">Isopoda</tp:taxon-name-part></tp:taxon-name>, <tp:taxon-name><tp:taxon-name-part taxon-name-part-type="suborder">Oniscidea</tp:taxon-name-part></tp:taxon-name>, <tp:taxon-name><tp:taxon-name-part taxon-name-part-type="family">Trichoniscidae</tp:taxon-name-part></tp:taxon-name>)</article-title><source>Zookeys</source><day>3</day><month>12</month><year>2018</year><volume>2018</volume><issue>801</issue><fpage>229</fpage><lpage>263</lpage><pub-id pub-id-type="doi">10.3897/zookeys.801.24102</pub-id></mixed-citation></tp:treatment-meta><tp:nomenclature><tp:taxon-name>
                <tp:taxon-name-part taxon-name-part-type="genus" reg="Alpioniscus">Alpioniscus</tp:taxon-name-part>
                <tp:taxon-name-part taxon-name-part-type="species" reg="stochi">stochi</tp:taxon-name-part>
                <object-id xmlns:xlink="http://www.w3.org/1999/xlink" content-type="zoobank" xlink:type="simple">http://zoobank.org/E76BDBF8-0FE5-4DEF-BAF1-7CA0C3F92F34</object-id>
              </tp:taxon-name><tp:taxon-authority>Taiti &amp; Argano</tp:taxon-authority><tp:taxon-status xmlns:xlink="http://www.w3.org/1999/xlink" xlink:type="simple">sp. n.</tp:taxon-status><xref ref-type="fig" rid="F12">Figs 12</xref><xref ref-type="fig" rid="F13">, 13</xref><xref ref-type="fig" rid="F14">, 14</xref><xref ref-type="fig" rid="F18">, 18</xref><xref ref-type="fig" rid="F19">, 19</xref></tp:nomenclature><tp:treatment-sec sec-type="material" id="SECID0EHHBG"><title>Material examined.</title><p><bold>Prov. Ogliastra</bold>: <italic>Holotype</italic>: ♂ (<abbrev xmlns:xlink="http://www.w3.org/1999/xlink" content-type="institution" xlink:title="Museo di Storia Naturale dell’Università di Firenze, Sezione di Zoologia “La Specola”, Florence, Italy" id="ABBRID0ERHBG" xlink:type="simple">MZUF</abbrev> 9833), Grotta Su Palu, <abbrev xmlns:xlink="http://www.w3.org/1999/xlink" xlink:title="Cadastral number" id="ABBRID0EWHBG" xlink:type="simple">c.n</abbrev>. 1988 Sa/OG, <named-content xmlns:xlink="http://www.w3.org/1999/xlink" content-type="dwc:verbatimCoordinates" xlink:type="simple"><named-content content-type="geo-json" specific-use="{&#34;type&#34;:&#34;Point&#34;,&#34;coordinates&#34;:[9.564036,40.177286]}" id="NCID0E4HBG" xlink:type="simple">40°10'38.23"N, 9°33'50.53"E</named-content></named-content>, 185 m, Codula Ilune, Urzulei, 1.V.2009, leg. F. Stoch and G. Tomasin. <italic>Paratypes</italic>: 3 ♂♂, 4 ♀♀ (<abbrev xmlns:xlink="http://www.w3.org/1999/xlink" content-type="institution" xlink:title="Museo di Storia Naturale dell’Università di Firenze, Sezione di Zoologia “La Specola”, Florence, Italy" id="ABBRID0EEIBG" xlink:type="simple">MZUF</abbrev> 9833), same data as holotype; 4 ♂♂, 5 ♀♀ (<abbrev xmlns:xlink="http://www.w3.org/1999/xlink" content-type="institution" xlink:title="Museo di Storia Naturale dell’Università di Firenze, Sezione di Zoologia “La Specola”, Florence, Italy" id="ABBRID0EJIBG" xlink:type="simple">MZUF</abbrev> 9834), same locality, 18.IX.2010, leg. G. Tomasin.</p></tp:treatment-sec><tp:treatment-sec sec-type="description" id="SECID0EOIBG"><title>Description.</title><p>Maximum length: ♂ and ♀, 4.5 mm. Colourless body, pleon slightly narrower than pereon (Fig. <xref ref-type="fig" rid="F12">12A</xref>). Dorsal surface smooth with some scattered scale-setae as in Fig. <xref ref-type="fig" rid="F12">12B</xref>. Some gland pores on lateral margins of pleonites 4 and 5, telson and on dorsal surface of uropodal protopod and exopod (Fig. <xref ref-type="fig" rid="F12">12F</xref>). Cephalon (Fig. <xref ref-type="fig" rid="F12">12C–E</xref>) with suprantennal line V-shaped; antennal lobes quadrangular. Eyes absent. Posterior margins of pereonite 1-4 straight, of pereonites 5–7 progressively more concave (Fig. <xref ref-type="fig" rid="F12">12A</xref>). Pleonites 3–5 with very short posterior points (Fig. <xref ref-type="fig" rid="F12">12F</xref>). Distal part of telson with concave sides and very broadly rounded apex (Fig. <xref ref-type="fig" rid="F12">12F</xref>). Antennula (Fig. <xref ref-type="fig" rid="F12">12G</xref>) with distal article narrow and bearing two apical aesthetascs. Antenna (Fig. <xref ref-type="fig" rid="F12">12H</xref>) with fifth article as long as flagellum; flagellum of five to seven articles. Mandibles with two penicils in the right (Fig. <xref ref-type="fig" rid="F13">13A</xref>) and three penicils in the left (Fig. <xref ref-type="fig" rid="F13">13B</xref>). Outer branch of maxillula with 5 + 6 teeth, apically entire, three or four of the outer group strongly bent inwards, two slender stalks, one setose; inner branch with three long penicils (Fig. <xref ref-type="fig" rid="F13">13C</xref>). Maxilla with setose apex (Fig. <xref ref-type="fig" rid="F13">13D</xref>). Maxilliped (Fig. <xref ref-type="fig" rid="F13">13E</xref>) endite quadrangular with a setose distal margin and a distinct subapical short penicil on medial margin; palp narrow and bent in medial direction, three tufts of setae on medial margin and one apically, basal article with a single seta; basis distally enlarged with a triangular lobe on outer margin. Pereopods with setose dactylar seta (Fig. <xref ref-type="fig" rid="F14">14A</xref>). Pereopod 7 (Fig. <xref ref-type="fig" rid="F14">14B</xref>) basis with a groove covered with scales on rostral surface (water conducting system). Uropod (Fig. <xref ref-type="fig" rid="F12">12F</xref>) with protopod not grooved on outer margin; endopod slightly shorter than exopod, exopod and endopod inserted at the same level.</p><p><italic>Male</italic>. Pereopod 1–4 (Fig. <xref ref-type="fig" rid="F14">14A</xref>) with carpus and merus bearing numerous short scales on sternal margin. Pereopod 7 (Fig. <xref ref-type="fig" rid="F14">14B</xref>) ischium with straight sternal margin covered with short setae; merus with scales on sternal margin, carpus enlarged proximally. Genital papilla (Fig. <xref ref-type="fig" rid="F14">14C</xref>) with a rounded tip. Pleopod 1 (Fig. <xref ref-type="fig" rid="F14">14C</xref>) exopod triangular with narrow posterior point; endopod narrow with almost parallel sides, armed with an apical seta. Pleopod 2 (Fig. <xref ref-type="fig" rid="F14">14D</xref>) exopod subovoidal, with no apical seta; endopod with first article nearly twice as long as second, strong terminal seta ending with thinner seta. Pleopods 3-5 exopods (Fig. <xref ref-type="fig" rid="F14">14E–G</xref>) quadrangular with no apical seta.</p></tp:treatment-sec><tp:treatment-sec sec-type="etymology" id="SECID0EULBG"><title>Etymology.</title><p>The new species is named after our colleague and friend Dr. Fabio Stoch, who greatly contributed to the knowledge of Italian stygobiotic fauna and collected part of the material.</p></tp:treatment-sec><tp:treatment-sec sec-type="remarks" id="SECID0EZLBG"><title>Remarks.</title><p>The specimens were collected under stones on the bottom of a subterranean stream in the Grotta Su Palu, in the eastern part of the karstic area of Supramonte. <italic><tp:taxon-name><tp:taxon-name-part taxon-name-part-type="genus" reg="Alpioniscus">Alpioniscus</tp:taxon-name-part><tp:taxon-name-part taxon-name-part-type="species" reg="stochi">stochi</tp:taxon-name-part></tp:taxon-name></italic> sp. n. is similar to <italic><tp:taxon-name><tp:taxon-name-part taxon-name-part-type="genus" reg="Alpioniscus">A.</tp:taxon-name-part><tp:taxon-name-part taxon-name-part-type="species" reg="kuehni">kuehni</tp:taxon-name-part></tp:taxon-name></italic> in having a thin third article of the antennula bearing a small number of aesthetascs, and the maxilliped with a quadrangular endite and a narrow palp bent medially. It is readily distinguishable from <italic><tp:taxon-name><tp:taxon-name-part taxon-name-part-type="genus" reg="Alpioniscus">A.</tp:taxon-name-part><tp:taxon-name-part taxon-name-part-type="species" reg="kuehni">kuehni</tp:taxon-name-part></tp:taxon-name></italic> by the smaller size (4.5 mm vs. 12.0 mm of the latter), narrower body shape, shorter and more thickset antenna with smaller number of flagellar articles, uropods with shorter branches, the presence of a water conducting system on pereopod 7 ischium, a more thickset merus of the male pereopod 7, a stouter male pleopod 2 endopod, and no apical seta on the exopod of the male pleopods 2-5.</p><fig id="F12" position="float" orientation="portrait"><label>Figure 12.</label><caption><p><italic><tp:taxon-name><tp:taxon-name-part taxon-name-part-type="genus" reg="Alpioniscus">Alpioniscus</tp:taxon-name-part><tp:taxon-name-part taxon-name-part-type="species" reg="stochi">stochi</tp:taxon-name-part></tp:taxon-name></italic> Taiti &amp; Argano, sp. n. from Grotta Su Palu, ♂ paratype: <bold>A</bold> adult specimen, dorsal <bold>B</bold> dorsal scale-seta <bold>C</bold> cephalon, frontal <bold>D</bold> cephalon, dorsal <bold>E</bold> cephalon and pereonite 1, lateral <bold>F</bold> pleonites 4, 5, telson and uropods <bold>G</bold> antennula <bold>H</bold> antenna.</p></caption><graphic xmlns:xlink="http://www.w3.org/1999/xlink" xlink:href="zookeys-801-229-g012.jpg" position="float" orientation="portrait" xlink:type="simple" id="oo_246156.jpg"/></fig><fig id="F13" position="float" orientation="portrait"><label>Figure 13.</label><caption><p><italic><tp:taxon-name><tp:taxon-name-part taxon-name-part-type="genus" reg="Alpioniscus">Alpioniscus</tp:taxon-name-part><tp:taxon-name-part taxon-name-part-type="species" reg="stochi">stochi</tp:taxon-name-part></tp:taxon-name></italic> Taiti &amp; Argano, sp. n. from Grotta Su Palu, ♂ paratype: <bold>A</bold> right mandible <bold>B</bold> left mandible <bold>C</bold> maxillula <bold>D</bold> maxilla <bold>E</bold> maxilliped.</p></caption><graphic xmlns:xlink="http://www.w3.org/1999/xlink" xlink:href="zookeys-801-229-g013.jpg" position="float" orientation="portrait" xlink:type="simple" id="oo_246157.jpg"/></fig><fig id="F14" position="float" orientation="portrait"><label>Figure 14.</label><caption><p><italic><tp:taxon-name><tp:taxon-name-part taxon-name-part-type="genus" reg="Alpioniscus">Alpioniscus</tp:taxon-name-part><tp:taxon-name-part taxon-name-part-type="species" reg="stochi">stochi</tp:taxon-name-part></tp:taxon-name></italic> Taiti &amp; Argano, sp. n. from Grotta Su Palu, ♂ paratype: <bold>A</bold> pereopod 1 <bold>B</bold> pereopod 7 <bold>C</bold> genital papilla and pleopod 1 <bold>D</bold> pleopod 2 <bold>E</bold> pleopod 3 exopod <bold>F</bold> pleopod 4 exopod <bold>G</bold> pleopod 5 exopod.</p></caption><graphic xmlns:xlink="http://www.w3.org/1999/xlink" xlink:href="zookeys-801-229-g014.jpg" position="float" orientation="portrait" xlink:type="simple" id="oo_246158.jpg"/></fig></tp:treatment-sec><tp:treatment-sec><!--Section generated to contain objects referenced in tp:taxon-treatment.--><fig id="F18" position="float" orientation="portrait"><label>Figure 18.</label><caption><p>Gene tree according to <abbrev xmlns:xlink="http://www.w3.org/1999/xlink" xlink:title="Bayesian Inference" id="ABBRID0EPGAI" xlink:type="simple">BI</abbrev> showing the interrelationships among species based on COI. The branch length scale refers to the number of substitutions per site. Nodal supports are <abbrev xmlns:xlink="http://www.w3.org/1999/xlink" xlink:title="Bayesian Inference" id="ABBRID0ETGAI" xlink:type="simple">BI</abbrev> posterior probabilities (the first value), and <abbrev xmlns:xlink="http://www.w3.org/1999/xlink" xlink:title="Maximum Likelihood" id="ABBRID0EXGAI" xlink:type="simple">ML</abbrev> bootstrap values (the second value).</p></caption><graphic xmlns:xlink="http://www.w3.org/1999/xlink" xlink:href="zookeys-801-229-g018.jpg" position="float" orientation="portrait" xlink:type="simple" id="oo_246162.jpg"/></fig><fig id="F19" position="float" orientation="portrait"><label>Figure 19.</label><caption><p>Distribution map of <italic><tp:taxon-name><tp:taxon-name-part taxon-name-part-type="genus" reg="Alpioniscus">Alpioniscus</tp:taxon-name-part></tp:taxon-name></italic> species in Sardinia (after <xref ref-type="bibr" rid="B31">Taiti and Argano 2011</xref> and new data).</p></caption><graphic xmlns:xlink="http://www.w3.org/1999/xlink" xlink:href="zookeys-801-229-g019.jpg" position="float" orientation="portrait" xlink:type="simple" id="oo_246163.jpg"/></fig></tp:treatment-sec><ref-list><ref id="B31"><mixed-citation xmlns:xlink="http://www.w3.org/1999/xlink" xlink:type="simple"><person-group><name name-style="western"><surname>Taiti</surname><given-names>S</given-names></name><name name-style="western"><surname>Argano</surname><given-names>R</given-names></name></person-group> (<year>2011</year>) <article-title><tp:taxon-name><tp:taxon-name-part taxon-name-part-type="suborder">Oniscidea</tp:taxon-name-part></tp:taxon-name> di Sardegna (<tp:taxon-name><tp:taxon-name-part taxon-name-part-type="subphylum">Crustacea</tp:taxon-name-part></tp:taxon-name>, <tp:taxon-name><tp:taxon-name-part taxon-name-part-type="order">Isopoda</tp:taxon-name-part></tp:taxon-name>).</article-title> In: <person-group><name name-style="western"><surname>Nardi</surname><given-names>G</given-names></name><name name-style="western"><surname>Whitmore</surname><given-names>D</given-names></name><name name-style="western"><surname>Bardiani</surname><given-names>M</given-names></name><name name-style="western"><surname>Birtele</surname><given-names>D</given-names></name><name name-style="western"><surname>Mason</surname><given-names>F</given-names></name><name name-style="western"><surname>Spada</surname><given-names>L</given-names></name><name name-style="western"><surname>Cerretti</surname><given-names>P</given-names></name></person-group> (<role>Eds</role>) <issue-title>Biodiversity of Marganai and Montimannu (Sardinia). Research in the framework of the ICP Forests network.</issue-title><source>Conservazione Habitat Invertebrati</source><volume>5</volume>: <fpage>163</fpage>–<lpage>222</lpage>.</mixed-citation></ref></ref-list></tp:taxon-treatment>
