# Supplementary material for: The genus Alpioniscus Racovitza, 1908 in Sardinia: taxonomy and natural history (Isopoda, Oniscidea, Trichoniscidae)
Source: Zookeys. 2018 Dec 3;(801):229–63. doi: 10.3897/zookeys.801.24102 (PMC6288260; doi:10.3897/zookeys.801.24102)
Supplement: XML Treatment for Alpioniscus sideralis [file zookeys.801.24102-treatment6.xml]

<!DOCTYPE tp:taxon-treatment
  PUBLIC "-//TaxonX//DTD Taxonomic Treatment Publishing DTD v0 20100105//EN" "tax-treatment-NSO.dtd">
<tp:taxon-treatment xmlns:tp="http://www.plazi.org/taxpub"><tp:treatment-meta><kwd-group><label>Taxon classification</label><kwd><named-content xmlns:xlink="http://www.w3.org/1999/xlink" content-type="kingdom">Animalia</named-content></kwd><kwd><named-content xmlns:xlink="http://www.w3.org/1999/xlink" content-type="order">Isopoda</named-content></kwd><kwd><named-content xmlns:xlink="http://www.w3.org/1999/xlink" content-type="family">Trichoniscidae</named-content></kwd></kwd-group><mixed-citation publication-type="journal"><person-group><name><surname>Taiti</surname><given-names>Stefano</given-names></name><name><surname>Argano</surname><given-names>Roberto</given-names></name><name><surname>Marcia</surname><given-names>Paolo</given-names></name><name><surname>Scarpa</surname><given-names>Fabio</given-names></name><name><surname>Sanna</surname><given-names>Daria</given-names></name><name><surname>Casu</surname><given-names>Marco</given-names></name></person-group><article-title>The genus <italic><tp:taxon-name><tp:taxon-name-part taxon-name-part-type="genus" reg="Alpioniscus">Alpioniscus</tp:taxon-name-part></tp:taxon-name></italic> Racovitza, 1908 in Sardinia: taxonomy and natural history (<tp:taxon-name><tp:taxon-name-part taxon-name-part-type="order">Isopoda</tp:taxon-name-part></tp:taxon-name>, <tp:taxon-name><tp:taxon-name-part taxon-name-part-type="suborder">Oniscidea</tp:taxon-name-part></tp:taxon-name>, <tp:taxon-name><tp:taxon-name-part taxon-name-part-type="family">Trichoniscidae</tp:taxon-name-part></tp:taxon-name>)</article-title><source>Zookeys</source><day>3</day><month>12</month><year>2018</year><volume>2018</volume><issue>801</issue><fpage>229</fpage><lpage>263</lpage><pub-id pub-id-type="doi">10.3897/zookeys.801.24102</pub-id></mixed-citation></tp:treatment-meta><tp:nomenclature><tp:taxon-name>
                <tp:taxon-name-part taxon-name-part-type="genus" reg="Alpioniscus">Alpioniscus</tp:taxon-name-part>
                <tp:taxon-name-part taxon-name-part-type="species" reg="sideralis">sideralis</tp:taxon-name-part>
                <object-id xmlns:xlink="http://www.w3.org/1999/xlink" content-type="zoobank" xlink:type="simple">http://zoobank.org/06FC60AA-B680-4684-B5A3-1FF995C44254</object-id>
              </tp:taxon-name><tp:taxon-authority>Taiti &amp; Argano</tp:taxon-authority><tp:taxon-status xmlns:xlink="http://www.w3.org/1999/xlink" xlink:type="simple">sp. n.</tp:taxon-status><xref ref-type="fig" rid="F15">Figs 15</xref><xref ref-type="fig" rid="F16">, 16</xref><xref ref-type="fig" rid="F17">, 17</xref><xref ref-type="fig" rid="F18">, 18</xref><xref ref-type="fig" rid="F19">, 19</xref><tp:nomenclature-citation-list><tp:nomenclature-citation><tp:taxon-name>
                    <tp:taxon-name-part taxon-name-part-type="genus" reg="Alpioniscus">Alpioniscus</tp:taxon-name-part>
                  </tp:taxon-name><comment>n. sp.; <xref ref-type="bibr" rid="B4">Bessone et al. 2013</xref>: 325, fig. 11; 2016: 218, fig. 8.</comment></tp:nomenclature-citation></tp:nomenclature-citation-list></tp:nomenclature><tp:treatment-sec sec-type="material" id="SECID0E3SBG"><title>Material examined.</title><p><bold>Prov. Nuoro</bold>: <italic>Holotype</italic>: ♂ (<abbrev xmlns:xlink="http://www.w3.org/1999/xlink" content-type="institution" xlink:title="Museo di Storia Naturale dell’Università di Firenze, Sezione di Zoologia “La Specola”, Florence, Italy" id="ABBRID0EGTBG" xlink:type="simple">MZUF</abbrev> 9835), Grotta Su Bentu, <abbrev xmlns:xlink="http://www.w3.org/1999/xlink" xlink:title="Cadastral number" id="ABBRID0ELTBG" xlink:type="simple">c.n</abbrev>. 105 Sa/NU, <named-content xmlns:xlink="http://www.w3.org/1999/xlink" content-type="dwc:verbatimCoordinates" xlink:type="simple"><named-content content-type="geo-json" specific-use="{&#34;type&#34;:&#34;Point&#34;,&#34;coordinates&#34;:[9.485144,40.255064]}" id="NCID0ESTBG" xlink:type="simple">40°15'18.23"N, 9°29'6.52"E</named-content></named-content>, Lanaittu, Oliena, 21.IX.2013, leg. Astronauts. <italic>Paratypes</italic>: 1 ♂, 1 ♀ (<abbrev xmlns:xlink="http://www.w3.org/1999/xlink" content-type="institution" xlink:title="Museo di Storia Naturale dell’Università di Firenze, Sezione di Zoologia “La Specola”, Florence, Italy" id="ABBRID0EZTBG" xlink:type="simple">MZUF</abbrev> 9836), same data as holotype; 1 ♂, 3 ♀♀ (<abbrev xmlns:xlink="http://www.w3.org/1999/xlink" content-type="institution" xlink:title="Museo di Storia Naturale dell’Università di Firenze, Sezione di Zoologia “La Specola”, Florence, Italy" id="ABBRID0E5TBG" xlink:type="simple">MZUF</abbrev> 9836), same locality, 11-14.IX.2012, leg. P. Marcia and Astronauts; 1 ♂, 2 ♀♀ (<abbrev xmlns:xlink="http://www.w3.org/1999/xlink" content-type="institution" xlink:title="Museo di Storia Naturale dell’Università di Firenze, Sezione di Zoologia “La Specola”, Florence, Italy" id="ABBRID0EDUBG" xlink:type="simple">MZUF</abbrev> 9837), same locality, 6.I.2013, leg. P. Marcia; 2 ♂♂, 1 ♀ (<abbrev xmlns:xlink="http://www.w3.org/1999/xlink" content-type="institution" xlink:title="Museo di Storia Naturale dell’Università di Firenze, Sezione di Zoologia “La Specola”, Florence, Italy" id="ABBRID0EIUBG" xlink:type="simple">MZUF</abbrev> 9838), Grotta Sas Venas, <abbrev xmlns:xlink="http://www.w3.org/1999/xlink" xlink:title="Cadastral number" id="ABBRID0ENUBG" xlink:type="simple">c.n</abbrev>. 3064 Sa/NU, <named-content xmlns:xlink="http://www.w3.org/1999/xlink" content-type="dwc:verbatimCoordinates" xlink:type="simple"><named-content content-type="geo-json" specific-use="{&#34;type&#34;:&#34;Point&#34;,&#34;coordinates&#34;:[9.440844,40.125647]}" id="NCID0EUUBG" xlink:type="simple">40°07'32.33"N, 9°26'27.04"E</named-content></named-content>, Orgosolo, VI.2013, leg. P. Marcia; 3 ♀♀ (<abbrev xmlns:xlink="http://www.w3.org/1999/xlink" content-type="institution" xlink:title="Museo di Storia Naturale dell’Università di Firenze, Sezione di Zoologia “La Specola”, Florence, Italy" id="ABBRID0EZUBG" xlink:type="simple">MZUF</abbrev> 9839), Grotta Piggio de Janas, <abbrev xmlns:xlink="http://www.w3.org/1999/xlink" xlink:title="Cadastral number" id="ABBRID0E5UBG" xlink:type="simple">c.n</abbrev>. 3236 Sa/NU, <named-content xmlns:xlink="http://www.w3.org/1999/xlink" content-type="dwc:verbatimCoordinates" xlink:type="simple"><named-content content-type="geo-json" specific-use="{&#34;type&#34;:&#34;Point&#34;,&#34;coordinates&#34;:[9.455167,40.142417]}" id="NCID0EFVBG" xlink:type="simple">40°08'32.70"N, 9°27'18.60"E</named-content></named-content>, Tauledda, Codula del Flumineddu, Orgosolo, 28.X.2012, leg. C. Corongiu. <bold>Prov. Ogliastra</bold>: 2 ♂♂, 1 ♀ (<abbrev xmlns:xlink="http://www.w3.org/1999/xlink" content-type="institution" xlink:title="Museo di Storia Naturale dell’Università di Firenze, Sezione di Zoologia “La Specola”, Florence, Italy" id="ABBRID0EMVBG" xlink:type="simple">MZUF</abbrev> 9840), Grotta Lovettecannas, <abbrev xmlns:xlink="http://www.w3.org/1999/xlink" xlink:title="Cadastral number" id="ABBRID0ERVBG" xlink:type="simple">c.n</abbrev>. 2642 Sa/OG, <named-content xmlns:xlink="http://www.w3.org/1999/xlink" content-type="dwc:verbatimCoordinates" xlink:type="simple"><named-content content-type="geo-json" specific-use="{&#34;type&#34;:&#34;Point&#34;,&#34;coordinates&#34;:[9.576486,40.142700]}" id="NCID0EYVBG" xlink:type="simple">40°08'33.72"N, 9°34'35.35"E</named-content></named-content>, Baunei, 5.I.2013, leg. L. Sanna; 7 ♂♂, 7 ♀♀ (<abbrev xmlns:xlink="http://www.w3.org/1999/xlink" content-type="institution" xlink:title="Museo di Storia Naturale dell’Università di Firenze, Sezione di Zoologia “La Specola”, Florence, Italy" id="ABBRID0E4VBG" xlink:type="simple">MZUF</abbrev> 9841), same locality, 1.IV.2013, leg. P. Marcia; 1 ♂ (<abbrev xmlns:xlink="http://www.w3.org/1999/xlink" content-type="institution" xlink:title="Museo di Storia Naturale dell’Università di Firenze, Sezione di Zoologia “La Specola”, Florence, Italy" id="ABBRID0ECWBG" xlink:type="simple">MZUF</abbrev> 9842), Grotta Su Palu, <abbrev xmlns:xlink="http://www.w3.org/1999/xlink" xlink:title="Cadastral number" id="ABBRID0EHWBG" xlink:type="simple">c.n</abbrev>. 1988 Sa/OG, <named-content xmlns:xlink="http://www.w3.org/1999/xlink" content-type="dwc:verbatimCoordinates" xlink:type="simple"><named-content content-type="geo-json" specific-use="{&#34;type&#34;:&#34;Point&#34;,&#34;coordinates&#34;:[9.564036,40.177286]}" id="NCID0EOWBG" xlink:type="simple">40°10'38.23"N, 9°33'50.53"E</named-content></named-content>, 185 m, Codula Ilune, Urzulei, 8.XII.2012, leg. P. Marcia; 5 ♂♂, 9 ♀♀ (<abbrev xmlns:xlink="http://www.w3.org/1999/xlink" content-type="institution" xlink:title="Museo di Storia Naturale dell’Università di Firenze, Sezione di Zoologia “La Specola”, Florence, Italy" id="ABBRID0ETWBG" xlink:type="simple">MZUF</abbrev> 9843), Grotta Istirzili, <abbrev xmlns:xlink="http://www.w3.org/1999/xlink" xlink:title="Cadastral number" id="ABBRID0EYWBG" xlink:type="simple">c.n</abbrev>. 50 Sa/OG, <named-content xmlns:xlink="http://www.w3.org/1999/xlink" content-type="dwc:verbatimCoordinates" xlink:type="simple"><named-content content-type="geo-json" specific-use="{&#34;type&#34;:&#34;Point&#34;,&#34;coordinates&#34;:[9.620389,40.080417]}" id="NCID0E6WBG" xlink:type="simple">40°04'49.50"N, 9°37'13.40"E</named-content></named-content>, Baunei, 12.V.2013, leg. C. Onnis.</p></tp:treatment-sec><tp:treatment-sec sec-type="description" id="SECID0EEXBG"><title>Description.</title><p>Maximum length: ♂, 7 mm; ♀, 7.5 mm. Body colourless, ovoidal, with pleon narrower than pereon (Fig. <xref ref-type="fig" rid="F15">15A</xref>). Dorsal surface smooth with some scattered scale-setae as in Fig. <xref ref-type="fig" rid="F15">15B</xref>. Some gland pores on lateral margins of pleonites 4 and 5 and on uropodal protopods (Fig. <xref ref-type="fig" rid="F15">15E</xref>). Cephalon (Fig. <xref ref-type="fig" rid="F15">15C, D</xref>) with suprantennal line sinuous; antennal lobes quadrangular. Eyes absent. Posterior margin of pereonite 1-3 straight, of pereonites 4–7 progressively more concave (Fig. <xref ref-type="fig" rid="F15">15A</xref>). Pleonites 3–5 with very short posterior points (Fig. <xref ref-type="fig" rid="F15">15E</xref>). Distal part of telson with slightly concave sides and truncate apex (Fig. <xref ref-type="fig" rid="F15">15E</xref>). Antennula (Fig. <xref ref-type="fig" rid="F15">15F</xref>) with distal article narrow and bearing two apical and three subapical aesthetascs. Antenna (Fig. <xref ref-type="fig" rid="F15">15G</xref>) with fifth article of peduncle shorter than flagellum; flagellum of 10-11 articles with couple of aesthetascs on second and third article. Mandibles with one penicil in the right (Fig. <xref ref-type="fig" rid="F16">16A</xref>) and three penicils in the left (Fig. <xref ref-type="fig" rid="F16">16B</xref>). Outer branch of maxillula with 5 + 6 teeth, apically entire, and two slender setose stalks; inner branch with three penicils increasing in length from distal to proximal (Fig. <xref ref-type="fig" rid="F16">16C</xref>). Maxilla with setose and bilobed apex, inner lobe very small (Fig. <xref ref-type="fig" rid="F16">16D</xref>). Maxilliped (Fig. <xref ref-type="fig" rid="F16">16E</xref>) endite quadrangular with setose distal margin and distinct subapical penicil on medial margin; palp narrow and bent in medial direction, with three tufts of setae on medial margin, tuft at apex and single seta on outer margin, basal article with two setae; basis distally enlarged with a rounded lobe on outer margin. Pereopods with bifid setose dactylar seta (Fig. <xref ref-type="fig" rid="F17">17A</xref>). Pereopod 7 (Fig. <xref ref-type="fig" rid="F17">17B</xref>) basis with water conducting system. Uropod (Fig. <xref ref-type="fig" rid="F15">15E</xref>) with protopod not grooved on outer margin; endopod distinctly shorter than exopod, exopod inserted slightly distally to endopod.</p><p><italic>Male</italic>. Pereopod 1–4 (Fig. <xref ref-type="fig" rid="F17">17A</xref>) with ischium, carpus and merus bearing numerous short scales on sternal margin. Pereopod 7 (Fig. <xref ref-type="fig" rid="F17">17B</xref>) ischium with straight sternal margin covered with short setae; merus with triangular lobe at base of sternal margin, more or less protruding according to size; carpus enlarged proximally. Genital papilla (Fig. <xref ref-type="fig" rid="F17">17C</xref>) with a rounded tip. Pleopod 1 (Fig. <xref ref-type="fig" rid="F17">17C</xref>) exopod triangular with long narrow distal point slightly bent outwards; endopod narrow with almost parallel sides and proximally enlarged, armed with an apical plumose seta. Pleopod 2 (Fig. <xref ref-type="fig" rid="F17">17D</xref>) exopod subovoidal with no apical plumose seta; endopod with first article nearly twice as long as second, a strong terminal bifid seta. Pleopods 3-5 exopods (Fig. <xref ref-type="fig" rid="F17">17E-G</xref>) ovoidal with a long plumose apical seta.</p><fig id="F15" position="float" orientation="portrait"><label>Figure 15.</label><caption><p><italic><tp:taxon-name><tp:taxon-name-part taxon-name-part-type="genus" reg="Alpioniscus">Alpioniscus</tp:taxon-name-part><tp:taxon-name-part taxon-name-part-type="species" reg="sideralis">sideralis</tp:taxon-name-part></tp:taxon-name></italic> Taiti &amp; Argano, sp. n. from Grotta Su Bentu, ♂ paratype: <bold>A</bold> adult specimen, dorsal <bold>B</bold> dorsal scale-seta <bold>C</bold> cephalon, frontal <bold>D</bold> cephalon, dorsal <bold>E</bold> pleonites 4, 5, telson and uropods <bold>F</bold> antennula <bold>G</bold> antenna.</p></caption><graphic xmlns:xlink="http://www.w3.org/1999/xlink" xlink:href="zookeys-801-229-g015.jpg" position="float" orientation="portrait" xlink:type="simple" id="oo_246159.jpg"/></fig><fig id="F16" position="float" orientation="portrait"><label>Figure 16.</label><caption><p><italic><tp:taxon-name><tp:taxon-name-part taxon-name-part-type="genus" reg="Alpioniscus">Alpioniscus</tp:taxon-name-part><tp:taxon-name-part taxon-name-part-type="species" reg="sideralis">sideralis</tp:taxon-name-part></tp:taxon-name></italic> Taiti &amp; Argano, sp. n. from Grotta Su Bentu, ♂ paratype: <bold>A</bold> right mandible <bold>B</bold> left mandible <bold>C</bold> maxillula <bold>D</bold> maxilla <bold>E</bold> maxilliped.</p></caption><graphic xmlns:xlink="http://www.w3.org/1999/xlink" xlink:href="zookeys-801-229-g016.jpg" position="float" orientation="portrait" xlink:type="simple" id="oo_246160.jpg"/></fig><fig id="F17" position="float" orientation="portrait"><label>Figure 17.</label><caption><p><italic><tp:taxon-name><tp:taxon-name-part taxon-name-part-type="genus" reg="Alpioniscus">Alpioniscus</tp:taxon-name-part><tp:taxon-name-part taxon-name-part-type="species" reg="sideralis">sideralis</tp:taxon-name-part></tp:taxon-name></italic> Taiti &amp; Argano, sp. n. from Grotta Su Bentu, ♂ paratype: <bold>A</bold> pereopod 1 <bold>B</bold> pereopod 7 <bold>C</bold> genital papilla and pleopod 1 <bold>D</bold> pleopod 2 <bold>E</bold> pleopod 3 exopod <bold>F</bold> pleopod 4 exopod <bold>G</bold> pleopod 5 exopod.</p></caption><graphic xmlns:xlink="http://www.w3.org/1999/xlink" xlink:href="zookeys-801-229-g017.jpg" position="float" orientation="portrait" xlink:type="simple" id="oo_246161.jpg"/></fig></tp:treatment-sec><tp:treatment-sec sec-type="etymology" id="SECID0EY4BG"><title>Etymology.</title><p>Latin: <italic>sideralis</italic> meaning of or with respect to the distant stars. The name refers to the international team of astronauts, taking part in training courses (<abbrev xmlns:xlink="http://www.w3.org/1999/xlink" content-type="institution" xlink:title="European Space Agency, Cooperative Adventure for Valuing and Exercising human behaviour and performance Skills" id="ABBRID0EI5BG" xlink:type="simple">ESA CAVES</abbrev>) in Sardinia organized by the European Space Agency, who first collected this new species.</p></tp:treatment-sec><tp:treatment-sec sec-type="remarks" id="SECID0EN5BG"><title>Remarks.</title><p>The species occurs in subterranean freshwater ponds and streams in the karstic areas of Supramonte. It is closely related to the other two Sardinian stygobiotic species of <italic><tp:taxon-name><tp:taxon-name-part taxon-name-part-type="genus" reg="Alpioniscus">Alpioniscus</tp:taxon-name-part></tp:taxon-name></italic> (<italic><tp:taxon-name><tp:taxon-name-part taxon-name-part-type="genus" reg="Alpioniscus">A.</tp:taxon-name-part><tp:taxon-name-part taxon-name-part-type="species" reg="kuehni">kuehni</tp:taxon-name-part></tp:taxon-name></italic> and <italic><tp:taxon-name><tp:taxon-name-part taxon-name-part-type="genus" reg="Alpioniscus">A.</tp:taxon-name-part><tp:taxon-name-part taxon-name-part-type="species" reg="stochi">stochi</tp:taxon-name-part></tp:taxon-name></italic> sp. n.). It is readily distinguishable from <italic><tp:taxon-name><tp:taxon-name-part taxon-name-part-type="genus" reg="Alpioniscus">A.</tp:taxon-name-part><tp:taxon-name-part taxon-name-part-type="species" reg="kuehni">kuehni</tp:taxon-name-part></tp:taxon-name></italic> by the smaller size (7.7 mm vs 12 mm), narrower body shape, shorter and more thickset antenna with smaller number of flagellar articles, presence on pereopod 7 ischium of a water conducting system, male pereopod 7 carpus shorter with more enlarged proximal part, male pleopod 1 exopod with narrower distal part, endopod shorter than exopod, male pleopod 2 exopod without setose apical seta. <italic><tp:taxon-name><tp:taxon-name-part taxon-name-part-type="genus" reg="Alpioniscus">Alpioniscus</tp:taxon-name-part><tp:taxon-name-part taxon-name-part-type="species" reg="sideralis">sideralis</tp:taxon-name-part></tp:taxon-name></italic> differs from <italic><tp:taxon-name><tp:taxon-name-part taxon-name-part-type="genus" reg="Alpioniscus">A.</tp:taxon-name-part><tp:taxon-name-part taxon-name-part-type="species" reg="stochi">stochi</tp:taxon-name-part></tp:taxon-name></italic> in its larger size (7.5 mm vs. 4.5 mm of the latter), antennula with a group of subapical aesthetascs, more numerous flagellar articles of the antenna (10-11 vs. 5-7), maxillipedal basis with a rounded instead of triangular lobe on outer margin, uropods with longer exopod and endopod, male pereopod 7 with thinner merus and carpus, merus with a distinct lobe on sternal margin.</p></tp:treatment-sec><tp:treatment-sec><!--Section generated to contain objects referenced in tp:taxon-treatment.--><fig id="F18" position="float" orientation="portrait"><label>Figure 18.</label><caption><p>Gene tree according to <abbrev xmlns:xlink="http://www.w3.org/1999/xlink" xlink:title="Bayesian Inference" id="ABBRID0EPGAI" xlink:type="simple">BI</abbrev> showing the interrelationships among species based on COI. The branch length scale refers to the number of substitutions per site. Nodal supports are <abbrev xmlns:xlink="http://www.w3.org/1999/xlink" xlink:title="Bayesian Inference" id="ABBRID0ETGAI" xlink:type="simple">BI</abbrev> posterior probabilities (the first value), and <abbrev xmlns:xlink="http://www.w3.org/1999/xlink" xlink:title="Maximum Likelihood" id="ABBRID0EXGAI" xlink:type="simple">ML</abbrev> bootstrap values (the second value).</p></caption><graphic xmlns:xlink="http://www.w3.org/1999/xlink" xlink:href="zookeys-801-229-g018.jpg" position="float" orientation="portrait" xlink:type="simple" id="oo_246162.jpg"/></fig><fig id="F19" position="float" orientation="portrait"><label>Figure 19.</label><caption><p>Distribution map of <italic><tp:taxon-name><tp:taxon-name-part taxon-name-part-type="genus" reg="Alpioniscus">Alpioniscus</tp:taxon-name-part></tp:taxon-name></italic> species in Sardinia (after <xref ref-type="bibr" rid="B31">Taiti and Argano 2011</xref> and new data).</p></caption><graphic xmlns:xlink="http://www.w3.org/1999/xlink" xlink:href="zookeys-801-229-g019.jpg" position="float" orientation="portrait" xlink:type="simple" id="oo_246163.jpg"/></fig></tp:treatment-sec><ref-list><ref id="B31"><mixed-citation xmlns:xlink="http://www.w3.org/1999/xlink" xlink:type="simple"><person-group><name name-style="western"><surname>Taiti</surname><given-names>S</given-names></name><name name-style="western"><surname>Argano</surname><given-names>R</given-names></name></person-group> (<year>2011</year>) <article-title><tp:taxon-name><tp:taxon-name-part taxon-name-part-type="suborder">Oniscidea</tp:taxon-name-part></tp:taxon-name> di Sardegna (<tp:taxon-name><tp:taxon-name-part taxon-name-part-type="subphylum">Crustacea</tp:taxon-name-part></tp:taxon-name>, <tp:taxon-name><tp:taxon-name-part taxon-name-part-type="order">Isopoda</tp:taxon-name-part></tp:taxon-name>).</article-title> In: <person-group><name name-style="western"><surname>Nardi</surname><given-names>G</given-names></name><name name-style="western"><surname>Whitmore</surname><given-names>D</given-names></name><name name-style="western"><surname>Bardiani</surname><given-names>M</given-names></name><name name-style="western"><surname>Birtele</surname><given-names>D</given-names></name><name name-style="western"><surname>Mason</surname><given-names>F</given-names></name><name name-style="western"><surname>Spada</surname><given-names>L</given-names></name><name name-style="western"><surname>Cerretti</surname><given-names>P</given-names></name></person-group> (<role>Eds</role>) <issue-title>Biodiversity of Marganai and Montimannu (Sardinia). Research in the framework of the ICP Forests network.</issue-title><source>Conservazione Habitat Invertebrati</source><volume>5</volume>: <fpage>163</fpage>–<lpage>222</lpage>.</mixed-citation></ref><ref id="B4"><mixed-citation xmlns:xlink="http://www.w3.org/1999/xlink" xlink:type="simple"><person-group><name name-style="western"><surname>Bessone</surname><given-names>L</given-names></name><name name-style="western"><surname>Beblo-Vranesevic</surname><given-names>K</given-names></name><name name-style="western"><surname>Cossu</surname><given-names>QA</given-names></name><name name-style="western"><surname>De Waele</surname><given-names>J</given-names></name><name name-style="western"><surname>Leuko</surname><given-names>S</given-names></name><name name-style="western"><surname>Marcia</surname><given-names>P</given-names></name><name name-style="western"><surname>Rettberg</surname><given-names>P</given-names></name><name name-style="western"><surname>Sanna</surname><given-names>L</given-names></name><name name-style="western"><surname>Sauro</surname><given-names>F</given-names></name><name name-style="western"><surname>Taiti</surname><given-names>S</given-names></name></person-group> (<year>2013</year>) ESA CAVES: training astronauts for space exploration. In: Filippi M, Bosak P (Eds) Proceedings of the 16th International Congress of Speleology, Brno 1: 321–327.</mixed-citation></ref></ref-list></tp:taxon-treatment>
